# Supplementary material for: Aging progression of human gut microbiota
Source: BMC Microbiol. 2019 Oct 28;19:236. doi: 10.1186/s12866-019-1616-2 (PMC6819604; doi:10.1186/s12866-019-1616-2)
Supplement: Supplementary file 1 — Additional file 1 Genera significantly varied in different age groups. [file 12866_2019_1616_MOESM1_ESM.xlsx]

## Sheet: Plan1
Chromosome	Chromosome Lenght (mb)	#SNPs	Kbs/SNP	SNPs/Mb
Gm01	56.83	560	101.482	9.85395
Gm02	48.58	902	53.8581	18.5673
Gm03	45.78	675	67.8222	14.7444
Gm04	52.39	928	56.4547	17.7133
Gm05	42.23	570	74.0877	13.4975
Gm06	51.42	863	59.5829	16.7834
Gm07	44.63	702	63.5755	15.7293
Gm08	47.84	864	55.3704	18.0602
Gm09	50.19	801	62.6592	15.9594
Gm10	51.57	850	60.6706	16.4825
Gm11	34.77	587	59.2334	16.8824
Gm12	40.09	481	83.3472	11.998
Gm13	45.87	865	53.0289	18.8576
Gm14	49.04	757	64.782	15.4364
Gm15	51.76	914	56.6302	17.6584
Gm16	37.89	882	42.9592	23.2779
Gm17	41.64	825	50.4727	19.8127
Gm18	58.02	1279	45.3636	22.0441
Gm19	50.75	921	55.1031	18.1478
Gm20	47.9	657	72.9072	13.7161
Total	949.19	15883
