# Supplementary material for: Aging progression of human gut microbiota
Source: BMC Microbiol. 2019 Oct 28;19:236. doi: 10.1186/s12866-019-1616-2 (PMC6819604; doi:10.1186/s12866-019-1616-2)
Supplement: Supplementary file 2 — Additional file 2 Genera correlated with ages revealed by Spearman correlation. Validated correlations were recognized with P<0.05. [file 12866_2019_1616_MOESM2_ESM.xlsx]

## Sheet: Haplotype_295 accessions
Plant Name	Phenotype (480)	Chr14:1744370	Chr14:1725556	Chr14:1710287	Chr14:1986224	Chr14:1740562	Chr14:1768793	Chr14:1921339	Chr14:1921374	Chr14:1795219	Chr14:1751204	Chr14:1612516	Chr14:1850964	Chr14:1851114	Chr14:1612450	Chr14:1612397	Chr14:1744518	Chr14:1741120	Chr14:1581712	Chr14:1581875
PI 578058	Resistant	C	T	C	A	G	C	A	A	A	A	G	T	C	G	A	C	C	C	A
PI 548408	Resistant	C	T	C	A	G	C	A	A	A	A	G	T	C	G	A	C	C	C	A
BRS BARREIRAS	Resistant	C	T	C	A	G	C	A	A	A	A	K	T	C	G	A	C	C	C	A
IAC 13	Resistant	C	T	C	A	G	C	A	A	A	A	G	T	C	G	A	C	C	C	A
CS 110	Resistant	C	T	C	A	G	C	A	A	A	A	G	T	C	G	A	A	T	C	A
M-SOY 8110	Resistant	C	T	C	A	G	C	A	A	A	A	G	T	C	G	A	A	T	C	A
OCEPAR 3 (PRIMAVERA)	Resistant	C	T	C	A	G	C	A	A	A	A	G	T	C	G	A	A	Y	C	A
PI 567660B	Resistant	Y	T	M	A	R	S	A	A	R	R	G	T	C	G	A	M	Y	C	A
OCEPAR 16	Resistant	C	T	C	A	G	C	A	A	A	A	G	T	C	G	A	A	T	C	A
PI 556773 (9591)	Resistant	C	T	C	A	G	C	A	A	A	A	G	T	C	G	A	C	C	C	A
PI 416937	Resistant	C	T	C	A	G	S	A	A	A	A	G	T	C	G	A	C	C	C	A
OCEPAR 19 (Cotia)	Resistant	C	T	C	A	G	C	A	A	A	A	G	T	C	G	A	A	T	C	A
PI 437970	Resistant	C	T	C	A	G	C	A	A	A	A	G	T	C	G	A	C	C	C	A
BRS CURICACA	Resistant	C	T	C	A	G	C	A	A	A	A	G	T	C	G	A	C	C	C	A
PI 602059	Resistant	C	T	C	A	G	C	A	A	A	A	T	T	C	R	W	C	C	Y	G
IAC 12	Resistant	C	T	C	A	G	C	A	A	A	A	G	T	C	G	A	C	C	C	A
OCEPAR 17	Resistant	C	T	C	A	G	C	A	A	A	A	G	T	C	G	A	A	T	C	A
PI 556758 (RA 452)	Resistant	C	T	C	A	G	C	A	A	A	A	G	T	C	G	A	C	C	C	A
PI 614806	Resistant	C	T	C	A	G	S	A	A	G	A	G	T	C	G	A	A	T	C	A
PI 576440	Resistant	C	T	C	A	G	C	A	A	A	A	G	T	C	G	A	C	C	C	A
BRS 211	Resistant	C	T	C	A	G	G	A	A	G	A	G	C	A	G	A	A	T	C	A
PI 612344	Resistant	Y	Y	M	A	R	C	A	A	A	A	T	T	C	A	T	C	C	T	G
PI 548529	Resistant	C	T	C	R	G	S	T	T	G	A	G	C	A	G	A	C	C	C	R
PI 556906 (Deltapine 415)	Resistant	C	T	C	A	G	C	A	A	A	A	G	T	C	G	A	C	Y	C	A
PI 548391	Resistant	C	T	C	A	G	C	A	A	A	A	G	T	C	G	A	A	T	C	A
PI 548445	Resistant	C	T	C	A	G	G	A	A	G	A	G	C	A	G	A	A	T	C	A
PI 553045 (Cook)	Resistant	T	T	M	G	G	G	W	W	G	G	G	C	A	G	A	A	T	C	A
PI 548359	Resistant	C	T	C	A	G	C	A	A	A	A	T	T	C	R	W	C	C	Y	G
PI 604100	Resistant	C	T	C	A	G	C	A	A	A	A	T	T	C	A	T	C	C	T	G
PI 553043	Resistant	C	T	C	A	G	C	A	A	A	A	G	T	C	G	A	C	C	C	A
PI 595765 (Delsoy 5500)	Resistant	C	T	C	A	G	C	A	A	A	A	G	T	C	G	A	C	C	C	A
PI 547875 (L85-2378)	Resistant	C	T	C	A	G	C	A	A	A	A	G	T	C	G	A	C	C	C	A
PI 602060	Resistant	C	T	C	A	G	C	A	A	R	A	G	T	C	G	A	C	C	C	A
PI 548631	Resistant	C	T	C	A	G	C	A	A	A	A	G	T	C	G	A	C	C	C	A
PI 548503	Resistant	C	T	C	A	G	C	A	A	A	A	T	T	C	A	T	C	C	T	G
PI 591506	Resistant	C	T	C	A	R	C	A	A	A	A	G	T	C	G	A	C	C	C	A
Anta 82	Resistant	C	T	C	A	G	C	A	A	A	A	T	T	C	A	T	C	C	T	G
BRS 361	Resistant	C	T	C	A	G	C	A	A	A	A	G	T	C	G	A	C	C	C	A
P98Y11	Resistant	C	T	C	A	G	S	A	A	G	A	G	C	A	G	A	A	T	C	A
PI 088788	Resistant	C	T	C	A	G	C	A	A	A	A	T	T	C	A	T	C	C	T	G
PI 495017C	Resistant	C	T	C	A	G	C	A	A	A	A	T	T	C	A	T	C	C	T	G
PI 567387	Resistant	C	T	C	A	G	C	A	A	A	A	T	T	C	A	T	C	C	T	G
PI 567516C	Resistant	C	T	A	A	G	C	A	A	A	A	T	Y	C	A	W	C	C	Y	G
PI 209332	Resistant	C	T	C	A	G	C	A	A	A	A	K	T	C	R	W	C	C	Y	R
PI 518671 (Williams 82)	Resistant	C	T	C	A	G	C	A	A	R	A	G	T	C	G	A	C	C	C	A
BRSMTUirapuru	Resistant	C	T	C	A	G	C	A	A	A	A	G	T	C	G	A	A	T	C	A
BRS284	Resistant	C	T	C	A	G	C	A	A	A	A	G	T	C	G	A	C	C	C	A
BRSCAIAPONICA	Resistant	C	T	C	A	G	C	A	A	A	A	G	T	C	G	A	A	T	C	A
Conquista	Resistant	C	T	C	A	G	C	A	A	A	A	G	T	C	G	A	A	T	C	A
BRS232	Resistant	C	T	C	A	G	G	A	A	G	A	G	C	A	A	A	A	T	C	A
BRSValiosaRR	Resistant	C	T	C	A	G	S	A	A	R	A	G	Y	A	G	A	A	T	C	A
BRSRENASCENCA	Resistant	C	T	C	A	G	G	A	A	G	A	G	C	A	G	A	A	T	C	A
BRSBACURI	Resistant	C	T	C	A	G	G	A	A	A	A	G	Y	A	G	A	A	T	C	A
BRSMTPintado	Resistant	C	T	C	A	G	G	A	A	G	A	G	C	A	G	A	A	T	C	A
VMaxRR	Resistant	C	T	C	A	G	C	A	A	A	A	G	T	C	G	A	C	Y	C	A
BRSSambaiba	Resistant	C	T	C	A	G	C	A	A	A	A	G	T	C	G	A	C	C	C	A
CD201	Resistant	C	T	C	A	G	C	A	A	A	A	G	T	C	G	A	C	C	C	A
MGBR48GarimpoRCH	Resistant	C	T	C	A	G	C	A	A	R	A	G	T	C	G	A	C	C	C	A
BRS216	Resistant	C	T	C	A	G	C	A	A	A	A	G	T	C	G	A	C	C	C	A
EMBRAPA63Mirador	Resistant	C	T	C	A	G	C	A	A	A	A	G	T	C	G	A	C	C	C	A
IAC100	Resistant	C	T	C	A	G	C	A	A	A	A	G	T	C	G	A	C	C	C	A
BRS233	Resistant	C	T	C	A	G	C	A	A	A	A	G	T	C	G	A	C	C	C	A
BRS850GRR	Resistant	C	T	C	A	G	C	A	A	A	A	G	T	C	G	A	C	C	C	A
BRSGO8360	Resistant	C	T	C	A	G	C	A	A	A	A	G	T	C	G	A	A	T	C	A
BRSGO8660	Resistant	C	T	C	A	G	C	A	A	A	A	G	T	C	G	A	A	T	C	A
BRS360RR	Resistant	C	T	C	A	G	C	A	A	A	A	G	T	C	G	A	C	C	C	A
PI424557	Resistant	C	T	C	A	G	C	A	A	A	A	G	T	C	G	A	A	T	C	A
PI547874	Resistant	C	T	C	A	G	S	A	A	R	A	G	Y	M	G	A	M	Y	C	A
PI091178	Resistant	C	T	C	A	G	C	A	A	A	A	G	T	C	G	A	M	C	C	A
PI437773	Resistant	C	T	C	A	G	C	T	T	G	A	G	C	A	G	A	C	C	C	G
PI437350	Resistant	C	T	C	A	G	C	A	A	A	A	G	T	C	G	A	C	C	C	A
PI438187	Resistant	C	T	C	A	G	C	A	A	A	A	G	T	C	G	A	A	T	C	A
PI567668	Resistant	C	T	C	A	G	C	A	A	A	A	G	T	C	G	A	C	C	C	A
PI507602	Resistant	T	T	A	R	G	S	W	W	A	R	G	T	C	G	A	A	T	C	R
PI096118	Resistant	C	T	C	A	G	C	A	A	A	A	G	T	C	G	A	A	T	C	A
PI229325	Resistant	C	T	C	A	G	C	A	A	A	A	G	T	C	G	A	C	C	C	A
PI578432A	Resistant	C	T	C	A	G	C	T	T	G	A	G	C	A	G	A	C	C	C	G
PI507609	Resistant	T	T	C	A	G	G	A	A	A	G	G	C	A	G	A	A	T	C	G
PI096280	Resistant	C	T	C	A	G	C	A	A	A	A	G	T	C	G	A	C	C	C	A
PI578506	Resistant	C	T	C	A	G	C	A	A	A	A	G	T	C	G	A	C	C	C	A
PI438492	Resistant	C	T	C	A	G	C	A	A	A	A	G	T	C	G	A	C	C	C	A
PI561379B	Resistant	C	T	C	A	G	G	A	A	G	A	G	C	A	G	A	A	T	C	G
PI200538	Resistant	C	T	C	A	G	C	A	A	A	A	G	T	C	G	A	C	C	C	A
PI157428	Resistant	C	T	C	A	G	C	A	A	A	A	G	T	C	G	A	C	C	C	A
PI253651D	Resistant	C	T	C	A	G	C	A	A	A	A	G	T	C	G	A	C	C	C	A
PI442044	Resistant	C	T	C	A	G	C	T	T	G	A	G	C	A	G	A	C	C	C	G
PI445837	Resistant	C	T	C	A	G	C	A	A	A	A	G	T	C	G	A	C	C	C	A
PI594427C	Resistant	C	T	C	A	G	C	A	A	A	A	G	T	C	G	A	C	C	C	A
PI594470C	Resistant	C	T	C	A	G	C	A	A	A	A	G	T	C	G	A	C	C	C	A
PI157492	Resistant	C	T	C	A	G	C	A	A	A	A	T	T	C	A	T	C	C	T	G
PI458531	Resistant	C	T	C	A	G	C	A	A	A	A	G	T	C	G	A	C	C	C	A
PI587618A	Resistant	C	T	C	A	G	C	A	A	A	A	G	T	C	G	A	A	T	C	A
PI417234	Resistant	C	T	C	A	G	C	A	A	A	A	G	T	C	G	A	C	C	C	A
PI158765	Resistant	C	T	C	A	G	C	A	A	A	A	T	T	C	R	W	C	C	Y	G
PI253654	Resistant	C	T	C	A	G	C	A	A	A	A	G	T	C	G	A	C	C	C	A
PI437673	Resistant	C	T	C	A	G	C	A	A	A	A	G	T	C	G	A	C	C	C	A
PI561337	Resistant	C	T	C	A	G	C	A	A	A	A	G	T	C	G	A	A	T	C	A
PI594596	Resistant	C	T	A	A	G	C	A	A	A	A	T	T	C	A	T	C	C	T	G
PI483253	Resistant	Y	C	A	R	A	G	W	W	G	G	K	C	A	R	W	A	T	T	G
PI549076A	Resistant	C	T	C	A	G	C	W	W	G	A	G	C	A	G	A	C	C	C	R
PI054610	Resistant	C	T	C	A	G	C	A	A	R	A	G	Y	M	G	A	M	Y	C	A
PI594538A	Resistant	C	T	C	A	G	C	A	A	A	A	G	T	C	G	A	M	Y	C	A
PI323556	Resistant	C	T	C	A	G	C	A	A	A	A	G	T	C	G	A	C	C	C	A
PI578397	Resistant	C	T	C	G	G	C	W	W	A	A	G	T	C	G	A	C	C	C	R
PI437829	Resistant	C	T	C	A	G	C	A	A	A	A	G	T	C	G	A	M	Y	C	A
PI561354	Resistant	C	T	C	A	G	C	A	A	A	A	G	T	C	G	A	A	T	C	A
PI424522	Resistant	C	T	C	A	G	C	A	A	A	A	G	T	C	G	A	C	C	C	A
PI374189	Resistant	C	T	C	A	G	C	A	A	A	A	G	T	C	G	A	C	C	C	A
PI171432	Resistant	C	T	C	A	G	C	A	A	A	A	T	T	C	A	T	C	C	T	G
PI567214B	Resistant	C	T	C	A	G	C	A	A	A	A	G	T	C	G	A	A	T	C	A
PI424523B	Resistant	T	C	A	G	A	G	T	T	G	R	G	T	C	G	A	A	T	C	A
PI230977	Resistant	C	T	C	A	G	C	A	A	A	A	G	T	C	G	A	C	C	C	A
PI171454	Resistant	C	T	C	A	G	C	A	A	A	A	G	Y	C	G	A	A	T	C	A
PI430460A	Resistant	C	T	C	A	G	C	T	T	G	A	G	C	A	G	A	C	C	C	G
PI438048B	Resistant	C	T	C	A	G	C	A	A	A	A	G	T	C	G	A	C	C	C	A
PI593972	Resistant	C	T	C	A	G	C	T	T	G	A	G	C	A	G	A	C	C	C	G
PI507259	Resistant	C	T	C	A	G	G	A	A	G	A	G	C	A	G	A	A	T	C	A
PI089772	Resistant	C	T	C	A	G	C	A	A	A	A	G	T	C	G	A	C	C	C	A
PI179826	Resistant	C	T	C	A	G	C	A	A	A	A	K	T	C	A	T	C	C	T	G
PI398313	Resistant	C	T	C	A	G	C	A	A	A	A	G	T	C	G	A	A	T	C	A
PI437160	Resistant	C	T	C	A	G	C	A	A	A	A	G	T	C	G	A	C	C	C	A
PI423945	Resistant	T	Y	A	R	R	G	W	W	G	R	G	T	C	G	A	M	T	C	A
PI323552	Resistant	C	T	C	R	G	C	A	A	A	A	G	T	C	G	A	C	C	C	A
PI437344C	Resistant	C	T	C	A	G	C	A	A	A	A	G	T	C	G	A	C	C	C	A
PI424555B	Resistant	C	T	C	A	G	C	A	A	A	A	G	T	C	G	A	A	T	C	A
PI438304B	Resistant	C	T	C	A	G	C	A	A	A	A	G	T	C	G	A	C	C	C	A
PI506848	Resistant	C	T	C	A	G	G	A	A	G	A	G	T	C	G	A	A	T	C	A
PI507158	Resistant	C	T	C	A	G	C	A	A	A	A	G	T	C	G	A	C	C	C	A
PI507449	Resistant	C	T	C	A	G	G	A	A	G	A	G	C	A	G	A	A	T	C	A
PI171652	Resistant	C	T	C	A	G	C	A	A	A	A	G	T	C	G	A	C	C	C	A
PI442005	Resistant	C	T	C	A	G	C	A	A	A	A	G	T	C	G	A	A	T	C	A
PI506862	Resistant	T	T	A	R	G	G	A	A	G	G	T	C	A	A	T	A	T	T	G
PI507480	Resistant	C	T	C	A	G	C	A	A	A	A	G	T	C	G	A	C	C	C	A
PI253663	Resistant	C	T	C	A	G	C	A	A	A	A	G	T	C	G	A	C	C	C	A
PI458515	Resistant	C	T	C	A	G	G	A	A	G	A	G	C	A	G	A	A	T	C	G
PI506892	Resistant	C	T	C	A	G	C	A	A	A	A	G	T	C	G	A	C	C	C	A
PI507286C	Resistant	C	T	C	A	G	C	A	A	A	A	G	T	C	G	A	A	T	C	A
PI507492	Resistant	C	T	C	A	G	C	A	A	A	A	G	T	C	G	A	C	C	C	A
PI424605A	Resistant	C	T	C	A	G	C	A	A	A	A	G	T	C	G	A	C	C	C	A
PI442012A	Resistant	C	T	C	G	G	C	W	W	A	A	G	T	C	G	A	C	C	C	A
PI467316	Resistant	C	T	C	A	G	C	A	A	A	A	G	T	C	G	A	A	T	C	A
PI506935	Resistant	T	C	M	G	A	G	A	A	G	R	G	C	A	G	A	A	T	C	A
PI507316	Resistant	C	T	C	A	G	G	A	A	G	A	G	C	A	G	A	A	T	C	A
PI507501	Resistant	Y	T	C	A	G	C	A	A	A	A	G	Y	C	G	A	C	C	C	A
PI438193	Resistant	C	T	C	A	G	C	A	A	A	A	G	T	C	G	A	C	C	C	A
PI424597	Resistant	C	T	C	A	G	C	A	A	A	A	G	T	C	G	A	C	C	C	A
PI442018	Resistant	C	T	C	A	G	C	A	A	A	A	G	T	C	G	A	A	T	C	A
PI470226	Resistant	C	T	C	A	G	C	T	T	G	A	T	C	A	A	T	C	C	T	G
PI506989	Resistant	C	T	C	A	G	C	A	A	A	A	G	T	C	G	A	A	T	C	A
PI594442B	Resistant	C	T	C	A	G	C	A	A	A	A	G	T	C	G	A	A	T	C	A
PI438255	Resistant	C	T	C	A	G	C	A	A	A	A	G	T	C	G	A	A	T	C	A
PI437725	Resistant	C	T	C	A	G	C	T	T	G	A	T	C	A	A	T	C	C	T	G
PI458175C	Resistant	C	T	C	A	G	C	A	A	A	A	G	T	C	G	A	C	C	C	A
PI495020	Resistant	C	T	C	A	G	C	A	A	A	A	G	T	C	G	A	C	C	C	A
PI507072	Resistant	C	T	C	A	G	C	A	A	A	A	G	T	C	G	A	C	C	C	A
PI508296A	Resistant	C	T	C	A	G	C	A	A	A	A	G	T	C	G	A	C	C	C	A
PI548493	Resistant	C	T	C	A	G	G	A	A	G	A	G	C	A	G	A	A	T	C	A
PI495831	Resistant	C	T	C	A	G	C	A	A	A	A	G	T	C	G	A	C	C	C	G
PI506516	Resistant	C	T	C	A	G	C	A	A	A	A	G	T	C	G	A	C	C	C	A
PI507073	Resistant	C	T	C	A	G	C	A	A	A	A	G	T	C	G	A	C	C	C	A
PI507407	Resistant	C	T	C	A	G	C	T	T	G	A	G	C	A	G	A	C	C	C	G
PI495832	Resistant	C	T	C	A	G	C	T	T	G	A	G	Y	A	G	A	C	C	C	G
PI506525	Resistant	C	T	C	A	G	C	A	A	A	A	G	T	C	G	A	C	C	C	A
PI507082A	Resistant	C	T	C	A	G	C	A	A	A	A	G	T	C	G	A	C	C	C	A
PI507408	Resistant	C	T	C	A	G	C	W	W	G	A	G	C	A	G	A	C	C	C	G
PI509075	Resistant	C	T	C	A	G	C	A	A	A	A	G	T	C	G	A	A	T	C	A
PI593956A	Resistant	C	T	C	A	G	C	A	A	A	A	G	T	C	G	A	C	C	C	A
PI437749	Resistant	C	T	C	A	G	C	A	A	A	A	G	T	C	G	A	C	C	C	A
PI506590E	Resistant	C	T	C	A	G	C	A	A	A	A	G	T	C	G	A	C	C	C	A
PI507430	Resistant	C	T	C	A	G	C	A	A	A	A	G	T	C	G	A	A	T	C	A
PI509079	Resistant	C	T	C	A	G	C	A	A	A	A	G	T	C	G	A	C	C	C	A
PI437341	Resistant	C	T	C	A	G	C	A	A	A	A	G	T	C	G	A	C	C	C	A
PI437801	Resistant	C	T	C	A	G	C	A	A	A	A	G	T	C	G	A	C	C	C	A
PI458236A	Resistant	C	T	C	A	G	C	A	A	A	A	G	T	C	G	A	C	C	C	A
PI506789	Resistant	C	T	C	A	G	C	A	A	A	A	G	T	C	G	A	C	C	C	A
PI507089B	Resistant	C	T	C	A	G	C	A	A	A	A	G	T	C	G	A	A	T	C	A
PI507432	Resistant	C	T	C	A	G	C	A	A	A	A	G	T	C	G	A	A	T	C	A
PI518719	Resistant	C	T	C	A	G	G	A	A	G	A	G	C	A	G	A	A	T	C	A
PI417580	Resistant	C	T	C	A	G	C	A	A	A	A	G	T	C	G	A	C	C	C	A
PI437845D	Resistant	C	T	C	A	G	C	A	A	A	A	G	T	C	G	A	C	C	C	A
PI507097	Resistant	C	T	C	A	G	C	A	A	A	A	G	T	C	G	A	A	T	C	A
PI518720	Resistant	C	T	C	A	G	C	A	A	A	A	G	T	C	G	A	C	C	C	A
PI587991	Resistant	C	T	C	A	G	G	A	A	G	A	G	C	A	G	A	A	T	C	G
PI438302A	Resistant	C	T	C	A	G	C	A	A	A	A	G	T	C	G	A	A	T	C	A
PI458294	Resistant	C	T	C	A	G	C	A	A	A	A	G	T	C	G	A	C	C	C	A
PI507153	Resistant	C	T	C	A	G	C	A	A	A	A	G	T	C	G	A	C	C	C	A
PI520733	Resistant	C	T	C	A	G	C	A	A	A	A	G	T	C	G	A	C	C	C	A
PI424505	Resistant	C	T	C	A	G	C	A	A	A	A	G	T	C	G	A	C	C	C	A
BRSAURORA	Resistant	C	T	C	A	G	C	A	A	A	A	G	T	C	G	A	C	C	C	A
BRS205	Resistant	C	T	C	A	G	G	A	A	G	A	G	C	A	G	A	A	T	C	A
NA5909RG	Resistant	C	T	C	A	G	S	A	A	R	A	K	Y	C	R	W	C	Y	Y	R
IACFOSCARIN31	Resistant	C	T	C	A	G	C	A	A	A	A	G	Y	C	G	A	C	C	C	A
Hutcheson	Resistant	C	T	C	A	G	C	A	A	A	A	G	T	C	G	A	C	C	C	A
TRACY-M	Resistant	C	T	C	A	G	G	A	A	G	A	G	C	A	G	A	A	Y	C	A
CROCKETT	Resistant	C	T	C	A	G	C	A	A	A	A	G	T	C	G	A	A	T	C	A
PI633610	Resistant	C	T	C	A	G	C	A	A	A	A	G	T	C	G	A	C	C	C	A
PI655521	Resistant	C	T	C	A	G	G	A	A	G	A	G	C	A	G	A	A	T	C	A
PI171451	Resistant	C	T	C	R	G	G	T	T	G	A	G	T	C	G	A	A	T	C	G
BRS156	Resistant	C	T	C	A	G	C	A	A	A	A	G	T	C	G	A	C	C	C	A
PI398469	Resistant	C	T	C	A	G	C	A	A	A	A	G	T	C	G	A	C	C	C	A
BRSBABACU	Resistant	C	T	C	A	G	G	A	A	G	A	G	C	A	G	A	A	T	C	A
BRS230	Resistant	C	T	C	A	G	G	A	A	G	A	G	C	A	R	A	A	T	C	A
BRS206	Resistant	C	T	C	A	G	G	A	A	G	A	G	C	A	R	A	A	T	C	A
Doko	Resistant	C	T	C	A	G	G	A	A	G	A	G	C	A	G	A	A	T	C	A
PI548438	Resistant	C	T	C	R	G	C	A	A	A	A	G	T	C	G	A	C	C	C	A
BRS 153	Susceptible	T	T	C	R	G	G	W	W	G	G	G	C	A	G	A	A	T	C	A
PI 536637 (Perrin)	Susceptible	T	T	C	G	G	G	T	T	G	G	G	C	A	G	A	A	T	C	A
PI 536009 (COLQUITT)	Susceptible	T	T	C	R	G	G	W	W	G	G	G	C	A	G	A	A	T	C	A
EMBRAPA 9 (BAYS)	Susceptible	T	C	A	G	A	G	T	T	G	R	T	C	A	A	T	A	T	T	G
FOSTER (IAC)	Susceptible	T	C	M	G	A	G	T	T	G	R	T	C	A	A	W	A	T	Y	G
JONHSTON	Susceptible	T	C	A	G	A	G	T	T	G	R	T	C	A	A	W	A	T	C	G
PI 533602	Susceptible	T	C	A	G	A	G	T	T	G	R	T	C	A	R	W	A	T	Y	G
PI 536521	Susceptible	T	C	A	G	A	G	T	T	G	R	T	C	A	A	T	A	T	T	G
COKKER 338	Susceptible	T	T	C	G	G	G	W	W	G	G	G	C	A	G	A	A	T	C	A
PI 544354	Susceptible	T	C	A	G	A	G	T	T	G	R	T	C	A	R	W	A	T	Y	G
IAC 15	Susceptible	T	C	A	G	A	G	T	T	G	R	T	C	A	A	T	A	T	T	G
PI 511813	Susceptible	T	Y	A	G	A	G	T	T	G	R	T	C	A	A	W	A	T	Y	G
PI 090763	Susceptible	T	C	A	G	A	G	T	T	G	R	T	C	A	A	T	A	T	T	G
PI 404166	Susceptible	T	T	A	G	G	G	A	A	G	G	T	C	A	R	W	A	T	Y	G
PI 404198B	Susceptible	T	T	M	R	G	G	W	W	G	R	T	C	A	A	T	A	T	T	G
PI 437654	Susceptible	T	C	A	G	A	G	T	T	G	R	T	C	A	A	T	A	T	T	G
PI 437690	Susceptible	T	T	A	R	G	G	A	A	G	G	T	C	A	A	T	A	T	T	G
PI 468915	Susceptible	T	C	A	R	A	G	W	W	G	R	T	C	A	A	T	A	T	T	G
PI 548402 (Peking)	Susceptible	Y	T	A	R	G	G	A	A	G	R	T	C	A	A	W	A	T	Y	G
PI 567305	Susceptible	Y	T	A	R	G	G	W	W	G	R	T	C	A	A	W	A	T	Y	G
PI 507354	Susceptible	T	T	A	R	G	G	A	A	G	R	K	C	A	R	W	A	T	Y	R
PI 612611	Susceptible	Y	C	A	R	R	G	W	W	G	R	T	C	A	R	W	A	T	Y	G
PI 407788A (ORD 8113)	Susceptible	T	C	A	G	A	G	W	W	G	R	T	C	A	A	T	A	T	T	G
PI 424608A	Susceptible	Y	Y	A	G	R	G	W	W	G	R	T	C	A	A	W	A	T	Y	G
PI 548655 (Forrest)	Susceptible	T	Y	A	G	A	G	T	T	G	R	T	C	A	A	T	A	T	T	G
PI 424298	Susceptible	T	C	A	A	A	G	A	A	G	R	T	C	A	A	T	A	T	T	G
PI 437655	Susceptible	T	C	A	R	A	G	W	W	G	R	T	C	A	R	W	A	T	Y	G
D85-10404	Susceptible	C	T	C	A	G	G	A	A	G	A	G	C	A	G	A	A	T	C	A
BRSRAIMUNDA	Susceptible	Y	T	C	G	G	G	T	T	G	G	G	C	A	G	A	A	T	C	A
BR16	Susceptible	T	C	A	G	A	G	T	T	G	G	T	C	A	R	W	A	T	T	G
DAVIS	Susceptible	T	C	A	G	A	G	W	W	G	R	T	C	M	A	T	A	Y	Y	R
Parana	Susceptible	T	C	A	G	R	G	T	T	G	G	T	C	A	A	T	A	T	T	G
BR13	Susceptible	T	C	A	G	A	G	T	T	G	R	T	C	A	A	W	A	T	T	G
OCEPAR8	Susceptible	Y	C	A	G	A	G	T	T	G	R	T	C	A	A	W	A	T	T	G
UNIAO	Susceptible	T	C	M	G	A	G	T	T	G	G	T	C	A	A	T	A	T	T	G
Emgopa301	Susceptible	T	C	A	R	A	G	W	W	G	G	T	C	A	A	T	A	T	T	G
BRAGG	Susceptible	T	C	A	G	A	G	T	T	G	R	T	C	A	A	T	A	T	Y	G
Santa Rosa	Susceptible	T	Y	A	G	A	G	W	W	G	A	G	C	A	G	A	A	T	C	A
FTAbyara	Susceptible	T	C	A	G	A	G	T	T	G	G	K	C	A	R	A	A	T	C	A
BRSChapadoes	Susceptible	T	C	A	R	R	G	W	W	G	G	T	C	A	A	T	A	T	T	G
OCEPAR10	Susceptible	Y	C	A	G	A	G	T	T	G	G	T	C	A	A	T	A	T	T	G
BRSPIRARARA	Susceptible	T	T	C	R	G	G	T	T	G	G	G	C	A	G	A	A	T	C	A
BRS217	Susceptible	T	C	A	G	A	G	T	T	G	G	T	C	A	A	T	A	T	T	G
BR36	Susceptible	Y	C	A	G	A	G	A	A	G	G	G	C	A	G	A	A	T	C	A
BR27	Susceptible	T	C	A	G	A	G	T	T	G	G	K	C	A	R	W	A	T	T	G
BR28	Susceptible	Y	C	A	G	A	G	A	A	G	G	G	C	A	R	A	A	T	C	A
FTCRISTAL	Susceptible	T	C	A	G	A	G	T	T	G	G	K	Y	A	R	W	A	T	Y	R
OCEPAR4	Susceptible	T	C	A	G	A	G	W	W	G	A	T	C	A	A	T	M	T	T	G
OCEPAR9	Susceptible	T	C	A	G	A	G	T	T	G	G	T	C	A	A	T	A	T	T	G
EMBRAPA33	Susceptible	T	C	A	G	A	G	T	T	G	G	T	C	A	A	T	A	T	T	G
BRSCANDEIA	Susceptible	Y	T	C	G	G	S	T	T	R	R	G	Y	M	G	A	M	Y	C	A
PI200519	Susceptible	T	C	A	G	A	G	W	W	G	R	G	C	A	G	A	A	T	C	G
PI437353	Susceptible	T	C	A	A	A	G	W	W	G	G	T	C	A	A	T	A	T	T	G
PI424492	Susceptible	Y	C	A	R	A	G	W	W	G	A	G	T	C	G	A	A	T	C	A
PI424495	Susceptible	T	C	A	G	A	G	T	T	G	R	G	T	C	G	A	A	T	C	A
PI437486	Susceptible	T	C	A	G	A	G	T	T	G	A	T	C	A	A	T	A	T	T	G
PI424499D	Susceptible	T	C	A	G	A	G	A	A	G	G	G	C	A	G	A	A	T	C	A
PI253652A	Susceptible	Y	C	A	G	A	G	W	W	G	R	T	C	A	A	T	A	T	T	G
PI424504A	Susceptible	T	C	A	G	A	G	T	T	G	R	G	T	C	G	A	A	T	C	A
PI476350B	Susceptible	T	C	A	G	A	G	T	T	G	R	K	C	A	R	W	A	T	Y	G
PI304218	Susceptible	T	C	A	G	A	G	T	T	G	R	G	C	A	G	A	A	T	C	A
PI437819	Susceptible	T	C	M	G	A	G	T	T	G	R	T	C	A	A	W	A	T	C	R
PI424511	Susceptible	T	C	A	G	A	G	T	T	G	R	G	T	C	G	A	A	T	C	A
PI339868B	Susceptible	T	T	A	G	G	G	A	A	G	G	T	C	A	A	T	A	T	Y	G
PI437912	Susceptible	Y	C	A	G	A	G	T	T	G	R	T	C	A	A	T	A	T	T	R
PI054610-1	Susceptible	T	Y	M	R	R	S	W	W	R	R	K	Y	A	R	W	A	T	Y	R
PI424549A	Susceptible	T	C	M	G	A	G	T	T	G	R	G	T	C	G	A	A	T	C	A
PI438123C	Susceptible	T	C	A	R	A	G	T	T	G	R	T	C	A	A	T	A	T	T	G
PI196170	Susceptible	T	C	A	G	A	G	W	W	G	G	G	T	C	G	A	A	T	C	A
PI532455B	Susceptible	T	T	A	A	G	G	A	A	G	R	T	T	C	A	T	A	T	Y	G
PI424574	Susceptible	T	C	A	R	A	G	T	T	G	R	G	T	C	G	A	A	T	C	A
PI458306A	Susceptible	T	C	A	G	A	G	T	T	G	R	G	T	C	G	A	A	T	C	A
PI567648C	Susceptible	T	C	A	R	A	G	T	T	G	R	T	C	A	A	T	A	T	Y	R
PI424588	Susceptible	T	C	A	G	A	G	T	T	G	R	G	T	C	G	A	A	T	C	A
PI437909A	Susceptible	T	C	M	R	A	G	T	T	G	R	T	C	A	A	T	A	T	T	G
PI548659	Susceptible	T	T	C	G	G	G	T	T	G	R	G	C	A	G	A	A	T	C	A
PI438307	Susceptible	T	C	A	R	A	G	W	W	G	R	T	C	A	A	T	A	T	T	G
PI458234	Susceptible	T	C	A	R	A	G	T	T	G	R	G	T	C	G	A	A	T	C	A
TROPICAL	Susceptible	T	C	A	R	A	G	T	T	G	R	T	C	A	A	T	A	T	T	G
PI595099	Susceptible	T	C	A	G	A	G	T	T	G	R	T	C	A	A	W	A	T	T	G
FTCristalina	Susceptible	C	T	C	A	G	G	A	A	G	A	G	C	A	G	A	A	T	C	A
IAS5	Susceptible	Y	C	A	G	A	G	T	T	G	R	T	C	A	A	T	A	T	T	R
DOWLING	Susceptible	T	Y	C	G	G	G	T	T	G	G	G	C	A	G	A	A	T	C	R
PI631122	Susceptible	C	T	C	A	G	C	A	A	A	A	G	T	C	G	A	C	C	C	A
Essex	Susceptible	Y	C	A	G	A	G	T	T	G	G	T	C	A	A	T	A	T	T	G
BR23	Susceptible	T	C	A	G	A	G	T	T	G	A	T	C	A	A	T	A	T	Y	R
Braxton	Susceptible	Y	T	C	R	G	G	T	T	G	G	G	C	A	G	A	A	T	C	A
PI643913	Susceptible	T	C	A	R	A	G	T	T	G	A	T	C	A	A	T	A	T	Y	G
MGBR22Garimpo	Susceptible	T	C	M	G	A	G	T	T	G	R	K	C	A	R	W	A	T	T	R
D85-10412	Susceptible	T	C	A	G	A	G	T	T	G	A	T	C	A	A	T	A	T	Y	G
