# Supplementary material for: Aging progression of human gut microbiota
Source: BMC Microbiol. 2019 Oct 28;19:236. doi: 10.1186/s12866-019-1616-2 (PMC6819604; doi:10.1186/s12866-019-1616-2)
Supplement: Supplementary file 3 — Additional file 3 Critical genera identified by SPD underlying the progression of human gut microbial community along with aging. [file 12866_2019_1616_MOESM3_ESM.xlsx]

## Sheet: Haplotype_RdmSources
Plant Name	FDR-Adjusted p-values	6.35294e-27	4.88004e-24	5.65884e-24	5.65884e-24	1.88667e-23	2.00031e-21	1.71312e-18	1.71312e-18	3.09487e-17	5.26864e-16	6.75384e-14	7.02e-14	1.21211e-13	2.25024e-12	2.60182e-11	3.12747e-11	8.4264e-11	7.77262e-10	4.13478e-09
	Phenotype (480)	Chr14:1744370	Chr14:1725556	Chr14:1710287	Chr14:1986224	Chr14:1740562	Chr14:1768793	Chr14:1921339	Chr14:1921374	Chr14:1795219	Chr14:1751204	Chr14:1612516	Chr14:1850964	Chr14:1851114	Chr14:1612450	Chr14:1612397	Chr14:1744518	Chr14:1741120	Chr14:1581712	Chr14:1581875
Crockett	Resistant	C	T	C	A	G	C	A	A	A	A	G	T	C	G	A	A	T	C	A
Tracy-M	Resistant	C	T	C	A	G	G	A	A	G	A	G	C	A	G	A	A	Y	C	A
Hutcheson	Resistant	C	T	C	A	G	C	A	A	A	A	G	T	C	G	A	C	C	C	A
PI398469	Resistant	C	T	C	A	G	C	A	A	A	A	G	T	C	G	A	C	C	C	A
D85-10404	Susceptible	C	T	C	A	G	G	A	A	G	A	G	C	A	G	A	A	T	C	A
Dowling	Susceptible	T	Y	C	G	G	G	T	T	G	G	G	C	A	G	A	A	T	C	R
Essex	Susceptible	T	C	A	G	A	G	T	T	G	G	T	C	A	A	T	A	T	T	G
BR23	Susceptible	T	C	A	G	A	G	T	T	G	A	T	C	A	A	T	A	T	Y	R
D85-10412	Susceptible	T	C	A	G	A	G	T	T	G	A	T	C	A	A	T	A	T	Y	G
