# Supplementary material for: Aging progression of human gut microbiota
Source: BMC Microbiol. 2019 Oct 28;19:236. doi: 10.1186/s12866-019-1616-2 (PMC6819604; doi:10.1186/s12866-019-1616-2)
Supplement: Supplementary file 4 — Additional file 4 Supplementary figures. The relative abundance of all the 35 critical genera across different age groups. [file 12866_2019_1616_MOESM4_ESM.pdf]

## Sheet: Plan2
Locus	Distance (bp)	r2	p-value
1744804	434	1	4.3556e-15
1744971	601	1	4.3556e-15
1745140	770	1	4.3556e-15
1745491	1121	1	4.3556e-15
1745498	1128	1	4.3556e-15
1745568	1198	1	4.3556e-15
1745715	1345	1	4.3556e-15
1746895	2525	1	4.3556e-15
1746902	2532	1	4.3556e-15
1746935	2565	1	8.2272e-15
1746965	2595	1	4.3556e-15
1746968	2598	1	4.3556e-15
1746970	2600	1	4.3556e-15
1746984	2614	1	4.3556e-15
1741572	2798	1	4.3556e-15
1747239	2869	1	4.3556e-15
1747247	2877	1	4.3556e-15
1747286	2916	1	4.3556e-15
1747288	2918	1	4.3556e-15
1741004	3366	1	4.3556e-15
1740172	4198	1	4.3556e-15
1739750	4620	1	9.2556e-15
1736439	7931	1	4.3556e-15
1767144	22774	1	4.3556e-15
1719777	24593	1	4.3556e-15
1780818	36448	1	4.3556e-15
1780828	36458	1	4.3556e-15
1781492	37122	1	4.3556e-15
1781581	37211	1	4.3556e-15
1781608	37238	1	4.3556e-15
1781705	37335	1	4.3556e-15
1783495	39125	1	4.3556e-15
1785471	41101	1	4.3556e-15
1837348	92978	1	4.3556e-15
1837366	92996	1	4.3556e-15
1837412	93042	1	4.3556e-15
1837417	93047	1	4.3556e-15
1837424	93054	1	4.3556e-15
1837425	93055	1	4.3556e-15
1837431	93061	1	4.3556e-15
1837436	93066	1	4.3556e-15
1837450	93080	1	4.3556e-15
1837464	93094	1	4.3556e-15
1837484	93114	1	4.3556e-15
1837565	93195	1	4.3556e-15
1840624	96254	1	4.3556e-15
1840688	96318	1	4.3556e-15
1841023	96653	1	4.3556e-15
1874632	130262	1	4.3556e-15
1874644	130274	1	4.3556e-15
1874654	130284	1	4.3556e-15
1874727	130357	1	4.3556e-15
1875244	130874	1	4.3556e-15
1875533	131163	1	4.3556e-15
1882776	138406	1	4.3556e-15
1887274	142904	1	4.3556e-15
1887689	143319	1	4.3556e-15
1888110	143740	1	4.3556e-15
1888222	143852	1	4.3556e-15
1888995	144625	1	4.3556e-15
1889249	144879	1	4.3556e-15
1890727	146357	1	4.3556e-15
1891359	146989	1	4.3556e-15
1894382	150012	1	4.3556e-15
1896756	152386	1	9.2556e-15
1898076	153706	1	4.3556e-15
1898289	153919	1	4.3556e-15
1898297	153927	1	4.3556e-15
1898426	154056	1	4.3556e-15
1898458	154088	1	4.3556e-15
1898553	154183	1	4.3556e-15
1898620	154250	1	4.3556e-15
1899128	154758	1	4.3556e-15
1900047	155677	1	4.3556e-15
1900868	156498	1	4.3556e-15
1903111	158741	1	4.3556e-15
1905064	160694	1	4.3556e-15
1905506	161136	1	4.3556e-15
1905867	161497	1	4.3556e-15
1906004	161634	1	9.2556e-15
1906060	161690	1	4.3556e-15
1907624	163254	1	4.3556e-15
1908059	163689	1	4.3556e-15
1908548	164178	1	4.3556e-15
1908882	164512	1	4.3556e-15
1909193	164823	1	4.3556e-15
1909238	164868	1	4.3556e-15
1909357	164987	1	4.3556e-15
1909360	164990	1	4.3556e-15
1909382	165012	1	4.3556e-15
1909441	165071	1	4.3556e-15
1910149	165779	1	4.3556e-15
1910705	166335	1	4.3556e-15
1912141	167771	1	8.2272e-15
1912208	167838	1	4.3556e-15
1912650	168280	1	4.3556e-15
1913013	168643	1	4.3556e-15
1914356	169986	1	4.3556e-15
1914459	170089	1	4.3556e-15
1915485	171115	1	4.3556e-15
1915601	171231	1	4.3556e-15
1915720	171350	1	4.3556e-15
1916829	172459	1	4.3556e-15
1917088	172718	1	4.3556e-15
1917511	173141	1	4.3556e-15
1917589	173219	1	4.3556e-15
1918811	174441	1	4.3556e-15
1919126	174756	1	4.3556e-15
1919152	174782	1	4.3556e-15
1919454	175084	1	4.3556e-15
1919542	175172	1	4.3556e-15
1919585	175215	1	4.3556e-15
1919590	175220	1	4.3556e-15
1919627	175257	1	4.3556e-15
1920560	176190	1	4.3556e-15
1921556	177186	1	4.3556e-15
1921706	177336	1	4.3556e-15
1930607	186237	1	4.3556e-15
1930623	186253	1	4.3556e-15
1930639	186269	1	4.3556e-15
1930644	186274	1	4.3556e-15
1930653	186283	1	4.3556e-15
1930656	186286	1	4.3556e-15
1930661	186291	1	4.3556e-15
1930707	186337	1	4.3556e-15
1930746	186376	1	4.3556e-15
1930768	186398	1	4.3556e-15
1930782	186412	1	4.3556e-15
1930847	186477	1	4.3556e-15
1930899	186529	1	4.3556e-15
1931033	186663	1	4.3556e-15
1931274	186904	1	4.3556e-15
1931287	186917	1	4.3556e-15
1931443	187073	1	4.3556e-15
1931450	187080	1	4.3556e-15
1931513	187143	1	4.3556e-15
1931523	187153	1	4.3556e-15
1931531	187161	1	4.3556e-15
1931552	187182	1	4.3556e-15
1931719	187349	1	4.3556e-15
1931763	187393	1	4.3556e-15
1931771	187401	1	4.3556e-15
1931863	187493	1	4.3556e-15
1931919	187549	1	4.3556e-15
1931938	187568	1	4.3556e-15
1931957	187587	1	4.3556e-15
1932036	187666	1	4.3556e-15
1932088	187718	1	4.3556e-15
1932142	187772	1	4.3556e-15
1932165	187795	1	4.3556e-15
1932184	187814	1	4.3556e-15
1932214	187844	1	4.3556e-15
1932239	187869	1	9.2556e-15
1932408	188038	1	4.3556e-15
1932474	188104	1	4.3556e-15
1932508	188138	1	4.3556e-15
1932540	188170	1	4.3556e-15
1932570	188200	1	4.3556e-15
1932592	188222	1	4.3556e-15
1932833	188463	1	4.3556e-15
1933261	188891	1	4.3556e-15
1933399	189029	1	4.3556e-15
1934156	189786	1	4.3556e-15
1934310	189940	1	4.3556e-15
1934368	189998	1	4.3556e-15
1934369	189999	1	4.3556e-15
1934410	190040	1	4.3556e-15
1934419	190049	1	4.3556e-15
1934548	190178	1	4.3556e-15
1934681	190311	1	4.3556e-15
1934702	190332	1	4.3556e-15
1934721	190351	1	4.3556e-15
1934985	190615	1	4.3556e-15
1934998	190628	1	4.3556e-15
1935000	190630	1	4.3556e-15
1935417	191047	1	4.3556e-15
1935545	191175	1	9.2556e-15
1935730	191360	1	4.3556e-15
1935872	191502	1	4.3556e-15
1935911	191541	1	4.3556e-15
1936066	191696	1	4.3556e-15
1936171	191801	1	4.3556e-15
1936326	191956	1	9.2556e-15
1936385	192015	1	4.3556e-15
1936443	192073	1	4.3556e-15
1936884	192514	1	4.3556e-15
1939844	195474	1	4.3556e-15
1939980	195610	1	4.3556e-15
1940046	195676	1	4.3556e-15
1941300	196930	1	4.3556e-15
1941463	197093	1	4.3556e-15
1942282	197912	1	4.3556e-15
1942289	197919	1	4.3556e-15
1942649	198279	1	4.3556e-15
1945616	201246	1	4.3556e-15
1945915	201545	1	4.3556e-15
1946307	201937	1	4.3556e-15
1951384	207014	1	4.3556e-15
1952033	207663	1	4.3556e-15
1952695	208325	1	4.3556e-15
1954371	210001	1	4.3556e-15
1955870	211500	1	4.3556e-15
1956081	211711	1	4.3556e-15
1956105	211735	1	4.3556e-15
1956114	211744	1	4.3556e-15
1956116	211746	1	4.3556e-15
1962218	217848	1	4.3556e-15
1962446	218076	1	4.3556e-15
1962505	218135	1	4.3556e-15
1964856	220486	1	4.3556e-15
1965129	220759	1	4.3556e-15
1965448	221078	1	4.3556e-15
1966434	222064	1	4.3556e-15
1967052	222682	1	4.3556e-15
1967445	223075	1	4.3556e-15
1968454	224084	1	4.3556e-15
1714078	30292	0.924444	1.0889e-13
1714077	30293	0.924444	1.0889e-13
1713925	30445	0.924444	1.0889e-13
1713589	30781	0.924444	1.0889e-13
1713557	30813	0.924444	1.0889e-13
1713532	30838	0.924444	1.0889e-13
1713386	30984	0.924444	1.0889e-13
1713372	30998	0.924444	1.0889e-13
1713262	31108	0.924444	1.0889e-13
1713250	31120	0.924444	1.0889e-13
1713164	31206	0.924444	1.0889e-13
1712787	31583	0.924444	1.0889e-13
1712781	31589	0.924444	1.0889e-13
1712746	31624	0.924444	1.0889e-13
1712591	31779	0.924444	1.0889e-13
1711515	32855	0.924444	1.0889e-13
1711506	32864	0.924444	1.0889e-13
1711028	33342	0.924444	1.0889e-13
1709958	34412	0.924444	1.0889e-13
1709386	34984	0.924444	1.0889e-13
1709310	35060	0.924444	1.0889e-13
1709292	35078	0.924444	1.0889e-13
1709022	35348	0.924444	1.0889e-13
1708818	35552	0.924444	1.0889e-13
1708432	35938	0.924444	1.0889e-13
1708409	35961	0.924444	1.0889e-13
1708185	36185	0.924444	1.0889e-13
1708127	36243	0.924444	1.0889e-13
1708096	36274	0.924444	1.0889e-13
1707994	36376	0.924444	1.0889e-13
1707917	36453	0.924444	1.0889e-13
1707907	36463	0.924444	1.0889e-13
1707847	36523	0.924444	1.0889e-13
1707828	36542	0.924444	1.0889e-13
1707797	36573	0.924444	1.0889e-13
1707573	36797	0.924444	1.0889e-13
1707413	36957	0.924444	1.0889e-13
1707015	37355	0.924444	1.0889e-13
1706843	37527	0.924444	1.0889e-13
1706752	37618	0.924444	1.0889e-13
1706744	37626	0.924444	1.0889e-13
1706700	37670	0.924444	1.0889e-13
1706165	38205	0.924444	1.0889e-13
1706137	38233	0.924444	1.0889e-13
1705990	38380	0.924444	1.0889e-13
1705901	38469	0.924444	1.0889e-13
1705876	38494	0.924444	1.0889e-13
1705863	38507	0.924444	1.0889e-13
1705416	38954	0.924444	1.0889e-13
1705192	39178	0.924444	1.0889e-13
1704168	40202	0.924444	1.0889e-13
1702386	41984	0.924444	1.0889e-13
1700028	44342	0.924444	1.0889e-13
1798932	54562	0.924444	1.0889e-13
1798937	54567	0.924444	1.0889e-13
1898597	154227	0.924444	1.0889e-13
1969958	225588	0.924107	1.2196e-13
1970440	226070	0.924107	1.2196e-13
1970673	226303	0.924107	1.2196e-13
1971059	226689	0.924107	1.2196e-13
1971060	226690	0.924107	1.2196e-13
1971111	226741	0.924107	1.2196e-13
1971779	227409	0.924107	1.2196e-13
1975717	231347	0.924107	1.2196e-13
1975741	231371	0.924107	1.2196e-13
1975771	231401	0.924107	1.2196e-13
1975811	231441	0.924107	1.2196e-13
1976177	231807	0.924107	1.2196e-13
1976478	232108	0.924107	1.2196e-13
1976704	232334	0.924107	1.2196e-13
1976742	232372	0.924107	1.2196e-13
1977023	232653	0.924107	1.2196e-13
1977093	232723	0.924107	1.2196e-13
1977385	233015	0.924107	1.2196e-13
1977860	233490	0.924107	1.2196e-13
1977906	233536	0.924107	1.2196e-13
1978081	233711	0.924107	1.2196e-13
1978205	233835	0.924107	1.2196e-13
1978520	234150	0.924107	1.2196e-13
1978638	234268	0.924107	1.2196e-13
1978797	234427	0.924107	1.2196e-13
1978938	234568	0.924107	1.2196e-13
1978956	234586	0.924107	1.2196e-13
1979042	234672	0.924107	1.2196e-13
1979356	234986	0.924107	1.2196e-13
1979725	235355	0.924107	1.2196e-13
1980112	235742	0.924107	1.2196e-13
1981596	237226	0.924107	1.2196e-13
1983036	238666	0.924107	1.2196e-13
1983341	238971	0.924107	1.2196e-13
1983450	239080	0.924107	1.2196e-13
1983831	239461	0.924107	1.2196e-13
1984666	240296	0.924107	1.2196e-13
1984852	240482	0.924107	1.2196e-13
1985141	240771	0.924107	1.2196e-13
1985166	240796	0.924107	1.2196e-13
1986081	241711	0.924107	1.2196e-13
1986224	241854	0.924107	1.2196e-13
1986445	242075	0.924107	1.2196e-13
1987359	242989	0.924107	1.2196e-13
1988596	244226	0.924107	1.2196e-13
1989179	244809	0.924107	1.2196e-13
1989255	244885	0.924107	1.2196e-13
1712733	31637	0.923077	4.1136e-13
1710048	34322	0.923077	4.1136e-13
1706665	37705	0.92284	2.2213e-13
1986906	242536	0.92284	2.2213e-13
1971438	227068	0.92236	2.5916e-13
1979578	235208	0.92236	2.5916e-13
1983871	239501	0.92236	2.5916e-13
1983873	239503	0.92236	2.5916e-13
1983969	239599	0.92236	2.5916e-13
1983975	239605	0.92236	2.5916e-13
1985400	241030	0.92236	2.5916e-13
1986999	242629	0.92236	2.5916e-13
1837382	93012	0.854701	1.5244e-12
1838810	94440	0.854701	1.5244e-12
1884054	139684	0.854701	1.5244e-12
1801606	57236	0.852071	2.6821e-12
1812777	68407	0.852071	2.6821e-12
1799932	55562	0.790123	1.5567e-11
1800751	56381	0.790123	1.5567e-11
1800759	56389	0.790123	1.5567e-11
1800782	56412	0.790123	1.5567e-11
1801049	56679	0.790123	1.5567e-11
1801080	56710	0.790123	1.5567e-11
1801083	56713	0.790123	1.5567e-11
1801188	56818	0.790123	1.5567e-11
1801258	56888	0.790123	1.5567e-11
1801382	57012	0.790123	1.5567e-11
1801583	57213	0.790123	1.5567e-11
1801642	57272	0.790123	1.5567e-11
1801793	57423	0.790123	1.5567e-11
1801941	57571	0.790123	1.5567e-11
1802237	57867	0.790123	1.5567e-11
1802361	57991	0.790123	1.5567e-11
1802427	58057	0.790123	1.5567e-11
1802456	58086	0.790123	1.5567e-11
1802479	58109	0.790123	1.5567e-11
1802487	58117	0.790123	1.5567e-11
1802528	58158	0.790123	1.5567e-11
1802534	58164	0.790123	1.5567e-11
1802574	58204	0.790123	1.5567e-11
1802629	58259	0.790123	1.5567e-11
1802678	58308	0.790123	1.5567e-11
1802695	58325	0.790123	1.5567e-11
1802796	58426	0.790123	1.5567e-11
1802864	58494	0.790123	1.5567e-11
1806019	61649	0.790123	1.5567e-11
1808672	64302	0.790123	1.5567e-11
1811627	67257	0.790123	1.5567e-11
1812411	68041	0.790123	1.5567e-11
1813060	68690	0.790123	1.5567e-11
1813567	69197	0.790123	1.5567e-11
1813569	69199	0.790123	1.5567e-11
1825265	80895	0.790123	1.5567e-11
1825624	81254	0.790123	1.5567e-11
1826655	82285	0.790123	1.5567e-11
1831167	86797	0.790123	1.5567e-11
1835638	91268	0.790123	1.5567e-11
1800864	56494	0.786325	2.4287e-11
1801070	56700	0.786325	2.4287e-11
1802328	57958	0.786325	2.4287e-11
1836924	92554	0.786325	2.4287e-11
1786727	42357	0.730159	1.2717e-10
1787392	43022	0.730159	1.2717e-10
1748364	3994	0.725807	1.3705e-10
1754942	10572	0.725807	1.3705e-10
1755206	10836	0.725807	1.3705e-10
1755226	10856	0.725807	1.3705e-10
1755231	10861	0.725807	1.3705e-10
1756784	12414	0.725807	1.3705e-10
1756883	12513	0.725807	1.3705e-10
1757400	13030	0.725807	1.3705e-10
1757567	13197	0.725807	1.3705e-10
1760575	16205	0.725807	1.3705e-10
1760913	16543	0.725807	1.3705e-10
1761540	17170	0.725807	1.3705e-10
1761694	17324	0.725807	1.3705e-10
1761717	17347	0.725807	1.3705e-10
1762573	18203	0.725807	1.3705e-10
1762598	18228	0.725807	1.3705e-10
1764078	19708	0.725807	1.3705e-10
1765603	21233	0.725807	1.3705e-10
1765640	21270	0.725807	1.3705e-10
1768736	24366	0.725807	1.3705e-10
1768882	24512	0.725807	1.3705e-10
1769089	24719	0.725807	1.3705e-10
1769631	25261	0.725807	1.3705e-10
1769870	25500	0.725807	1.3705e-10
1770056	25686	0.725807	1.3705e-10
1770946	26576	0.725807	1.3705e-10
1772713	28343	0.725807	1.3705e-10
1772789	28419	0.725807	1.3705e-10
1772823	28453	0.725807	1.3705e-10
1773639	29269	0.725807	1.3705e-10
1774495	30125	0.725807	1.3705e-10
1775204	30834	0.725807	1.3705e-10
1775283	30913	0.725807	1.3705e-10
1775442	31072	0.725807	1.3705e-10
1775982	31612	0.725807	1.3705e-10
1776775	32405	0.725807	1.3705e-10
1776816	32446	0.725807	1.3705e-10
1777329	32959	0.725807	1.3705e-10
1777659	33289	0.725807	1.3705e-10
1777733	33363	0.725807	1.3705e-10
1777958	33588	0.725807	1.3705e-10
1778316	33946	0.725807	1.3705e-10
1778534	34164	0.725807	1.3705e-10
1779832	35462	0.725807	1.3705e-10
1779956	35586	0.725807	1.3705e-10
1780427	36057	0.725807	1.3705e-10
1780485	36115	0.725807	1.3705e-10
1780499	36129	0.725807	1.3705e-10
1780779	36409	0.725807	1.3705e-10
1780938	36568	0.725807	1.3705e-10
1781591	37221	0.725807	1.3705e-10
1781619	37249	0.725807	1.3705e-10
1783718	39348	0.725807	1.3705e-10
1784194	39824	0.725807	1.3705e-10
1784749	40379	0.725807	1.3705e-10
1784927	40557	0.725807	1.3705e-10
1785756	41386	0.725807	1.3705e-10
1787470	43100	0.725807	1.3705e-10
1788471	44101	0.725807	1.3705e-10
1788984	44614	0.725807	1.3705e-10
1793429	49059	0.725807	1.3705e-10
1794664	50294	0.725807	1.3705e-10
1794961	50591	0.725807	1.3705e-10
1797708	53338	0.725807	1.3705e-10
1798361	53991	0.725807	1.3705e-10
1800198	55828	0.725807	1.3705e-10
1990028	245658	0.725807	1.3705e-10
1992573	248203	0.725807	1.3705e-10
1994324	249954	0.725807	1.3705e-10
1995760	251390	0.725807	1.3705e-10
1998943	254573	0.725807	1.3705e-10
2009230	264860	0.725807	1.3705e-10
2009294	264924	0.725807	1.3705e-10
2009538	265168	0.725807	1.3705e-10
2009713	265343	0.725807	1.3705e-10
1783565	39195	0.722222	2.2547e-10
1992401	248031	0.722222	2.2547e-10
1760846	16476	0.719495	2.9123e-10
1772614	28244	0.719495	2.9123e-10
1779608	35238	0.719495	2.9123e-10
1786487	42117	0.719495	2.9123e-10
1787224	42854	0.719495	2.9123e-10
1800601	56231	0.719495	2.9123e-10
1991049	246679	0.719495	2.9123e-10
1726952	17418	0.67433	8.6915e-10
1714812	29558	0.67433	8.6915e-10
1714535	29835	0.67433	8.6915e-10
1713187	31183	0.67433	8.6915e-10
1708385	35985	0.67433	8.6915e-10
1705281	39089	0.67433	8.6915e-10
1704899	39471	0.67433	8.6915e-10
1704219	40151	0.67433	8.6915e-10
1703967	40403	0.67433	8.6915e-10
1703689	40681	0.67433	8.6915e-10
1703527	40843	0.67433	8.6915e-10
1703470	40900	0.67433	8.6915e-10
1703322	41048	0.67433	8.6915e-10
1703203	41167	0.67433	8.6915e-10
1703147	41223	0.67433	8.6915e-10
1703098	41272	0.67433	8.6915e-10
1703070	41300	0.67433	8.6915e-10
1703037	41333	0.67433	8.6915e-10
1702951	41419	0.67433	8.6915e-10
1702904	41466	0.67433	8.6915e-10
1702895	41475	0.67433	8.6915e-10
1702522	41848	0.67433	8.6915e-10
1702404	41966	0.67433	8.6915e-10
1702382	41988	0.67433	8.6915e-10
1701958	42412	0.67433	8.6915e-10
1701947	42423	0.67433	8.6915e-10
1701848	42522	0.67433	8.6915e-10
1701720	42650	0.67433	8.6915e-10
1701408	42962	0.67433	8.6915e-10
1701366	43004	0.67433	8.6915e-10
1701036	43334	0.67433	8.6915e-10
1701005	43365	0.67433	8.6915e-10
1700828	43542	0.67433	8.6915e-10
1700814	43556	0.67433	8.6915e-10
1700757	43613	0.67433	8.6915e-10
1700667	43703	0.67433	8.6915e-10
1700648	43722	0.67433	8.6915e-10
1700622	43748	0.67433	8.6915e-10
1700153	44217	0.67433	8.6915e-10
1699906	44464	0.67433	8.6915e-10
1699481	44889	0.67433	8.6915e-10
1699474	44896	0.67433	8.6915e-10
1699466	44904	0.67433	8.6915e-10
1699190	45180	0.67433	8.6915e-10
1698832	45538	0.67433	8.6915e-10
1698552	45818	0.67433	8.6915e-10
1698543	45827	0.67433	8.6915e-10
1703873	40497	0.669312	9.8686e-10
1703858	40512	0.669312	9.8686e-10
1703834	40536	0.669312	9.8686e-10
1703764	40606	0.669312	9.8686e-10
1703599	40771	0.669312	9.8686e-10
1703590	40780	0.669312	9.8686e-10
1766128	21758	0.668435	1.0071e-09
1681912	62458	0.668435	1.0071e-09
1735750	8620	0.660326	1.8638e-09
1837523	93153	0.660326	1.8638e-09
1874628	130258	0.660326	1.8638e-09
1798366	53996	0.652205	2.5243e-09
1798399	54029	0.652205	2.5243e-09
1702111	42259	0.637943	7.9911e-09
1755087	10717	0.622222	5.1105e-09
1755219	10849	0.622222	5.1105e-09
1755368	10998	0.622222	5.1105e-09
1755898	11528	0.622222	5.1105e-09
1756462	12092	0.622222	5.1105e-09
1756610	12240	0.622222	5.1105e-09
1757089	12719	0.622222	5.1105e-09
1757258	12888	0.622222	5.1105e-09
1757969	13599	0.622222	5.1105e-09
1758522	14152	0.622222	5.1105e-09
1758641	14271	0.622222	5.1105e-09
1758699	14329	0.622222	5.1105e-09
1759076	14706	0.622222	5.1105e-09
1759208	14838	0.622222	5.1105e-09
1759286	14916	0.622222	5.1105e-09
1760012	15642	0.622222	5.1105e-09
1762292	17922	0.622222	5.1105e-09
1762379	18009	0.622222	5.1105e-09
1764671	20301	0.622222	5.1105e-09
1765545	21175	0.622222	5.1105e-09
1765614	21244	0.622222	5.1105e-09
1766513	22143	0.622222	5.1105e-09
1767373	23003	0.622222	5.1105e-09
1768793	24423	0.622222	5.1105e-09
1773786	29416	0.622222	5.1105e-09
1774060	29690	0.622222	5.1105e-09
1774087	29717	0.622222	5.1105e-09
1774203	29833	0.622222	5.1105e-09
1774967	30597	0.622222	5.1105e-09
1776085	31715	0.622222	5.1105e-09
1776509	32139	0.622222	5.1105e-09
1777668	33298	0.622222	5.1105e-09
1779344	34974	0.622222	5.1105e-09
1779403	35033	0.622222	5.1105e-09
1779921	35551	0.622222	5.1105e-09
1780016	35646	0.622222	5.1105e-09
1780534	36164	0.622222	5.1105e-09
1780813	36443	0.622222	5.1105e-09
1781457	37087	0.622222	5.1105e-09
1782510	38140	0.622222	5.1105e-09
1783279	38909	0.622222	5.1105e-09
1784748	40378	0.622222	5.1105e-09
1784821	40451	0.622222	5.1105e-09
1784967	40597	0.622222	5.1105e-09
1785432	41062	0.622222	5.1105e-09
1786850	42480	0.622222	5.1105e-09
1787309	42939	0.622222	5.1105e-09
1788259	43889	0.622222	5.1105e-09
1788570	44200	0.622222	5.1105e-09
1789667	45297	0.622222	5.1105e-09
1789865	45495	0.622222	5.1105e-09
1696929	47441	0.622222	5.1105e-09
1694633	49737	0.622222	5.1105e-09
1694622	49748	0.622222	5.1105e-09
1694124	50246	0.622222	5.1105e-09
1693976	50394	0.622222	5.1105e-09
1795219	50849	0.622222	5.1105e-09
1692072	52298	0.622222	5.1105e-09
1691675	52695	0.622222	5.1105e-09
1691659	52711	0.622222	5.1105e-09
1690784	53586	0.622222	5.1105e-09
1689951	54419	0.622222	5.1105e-09
1689915	54455	0.622222	5.1105e-09
1689716	54654	0.622222	5.1105e-09
1689698	54672	0.622222	5.1105e-09
1685637	58733	0.622222	5.1105e-09
1685242	59128	0.622222	5.1105e-09
1684539	59831	0.622222	5.1105e-09
1683871	60499	0.622222	5.1105e-09
1683773	60597	0.622222	5.1105e-09
1681787	62583	0.622222	5.1105e-09
1681556	62814	0.622222	5.1105e-09
1675430	68940	0.622222	5.1105e-09
1672754	71616	0.622222	5.1105e-09
1670456	73914	0.622222	5.1105e-09
1670326	74044	0.622222	5.1105e-09
1669162	75208	0.622222	5.1105e-09
1669126	75244	0.622222	5.1105e-09
1669080	75290	0.622222	5.1105e-09
1668481	75889	0.622222	5.1105e-09
1668456	75914	0.622222	5.1105e-09
1668396	75974	0.622222	5.1105e-09
1668382	75988	0.622222	5.1105e-09
1668369	76001	0.622222	5.1105e-09
1668345	76025	0.622222	5.1105e-09
1668300	76070	0.622222	5.1105e-09
1668100	76270	0.622222	5.1105e-09
1667974	76396	0.622222	5.1105e-09
1667915	76455	0.622222	5.1105e-09
1667867	76503	0.622222	5.1105e-09
1667866	76504	0.622222	5.1105e-09
1667824	76546	0.622222	5.1105e-09
1667718	76652	0.622222	5.1105e-09
1667642	76728	0.622222	5.1105e-09
1667513	76857	0.622222	5.1105e-09
1664851	79519	0.622222	5.1105e-09
1664566	79804	0.622222	5.1105e-09
1661239	83131	0.622222	5.1105e-09
1661097	83273	0.622222	5.1105e-09
1844671	100301	0.622222	5.1105e-09
1844962	100592	0.622222	5.1105e-09
1848384	104014	0.622222	5.1105e-09
1848748	104378	0.622222	5.1105e-09
1850964	106594	0.622222	5.1105e-09
1851114	106744	0.622222	5.1105e-09
1851345	106975	0.622222	5.1105e-09
1852565	108195	0.622222	5.1105e-09
1852606	108236	0.622222	5.1105e-09
1852918	108548	0.622222	5.1105e-09
1853021	108651	0.622222	5.1105e-09
1853187	108817	0.622222	5.1105e-09
1853269	108899	0.622222	5.1105e-09
1853371	109001	0.622222	5.1105e-09
1853399	109029	0.622222	5.1105e-09
1853834	109464	0.622222	5.1105e-09
1854595	110225	0.622222	5.1105e-09
1855716	111346	0.622222	5.1105e-09
1855863	111493	0.622222	5.1105e-09
1855874	111504	0.622222	5.1105e-09
1855896	111526	0.622222	5.1105e-09
1856113	111743	0.622222	5.1105e-09
1856305	111935	0.622222	5.1105e-09
1858642	114272	0.622222	5.1105e-09
1859326	114956	0.622222	5.1105e-09
1861652	117282	0.622222	5.1105e-09
1862323	117953	0.622222	5.1105e-09
1862622	118252	0.622222	5.1105e-09
1862674	118304	0.622222	5.1105e-09
1863211	118841	0.622222	5.1105e-09
1863269	118899	0.622222	5.1105e-09
1863564	119194	0.622222	5.1105e-09
1863609	119239	0.622222	5.1105e-09
1863627	119257	0.622222	5.1105e-09
1863707	119337	0.622222	5.1105e-09
1863866	119496	0.622222	5.1105e-09
1863871	119501	0.622222	5.1105e-09
1863878	119508	0.622222	5.1105e-09
1863913	119543	0.622222	5.1105e-09
1864761	120391	0.622222	5.1105e-09
1864807	120437	0.622222	5.1105e-09
1864842	120472	0.622222	5.1105e-09
1864877	120507	0.622222	5.1105e-09
1864989	120619	0.622222	5.1105e-09
1865488	121118	0.622222	5.1105e-09
1867641	123271	0.622222	5.1105e-09
1869167	124797	0.622222	5.1105e-09
1870272	125902	0.622222	5.1105e-09
1870408	126038	0.622222	5.1105e-09
1872349	127979	0.622222	5.1105e-09
1872620	128250	0.622222	5.1105e-09
1872938	128568	0.622222	5.1105e-09
1873096	128726	0.622222	5.1105e-09
1873146	128776	0.622222	5.1105e-09
1874384	130014	0.622222	5.1105e-09
1874749	130379	0.622222	5.1105e-09
1874810	130440	0.622222	5.1105e-09
1760830	16460	0.616858	5.1105e-09
1761355	16985	0.616858	5.1105e-09
1779728	35358	0.616858	5.1105e-09
1787245	42875	0.616858	5.1105e-09
1690283	54087	0.616858	5.1105e-09
1689984	54386	0.616858	5.1105e-09
1689434	54936	0.616858	5.1105e-09
1689431	54939	0.616858	5.1105e-09
1686551	57819	0.616858	5.1105e-09
1686544	57826	0.616858	5.1105e-09
1684107	60263	0.616858	5.1105e-09
1679707	64663	0.616858	5.1105e-09
1859158	114788	0.616858	5.1105e-09
1863255	118885	0.616858	5.1105e-09
1863921	119551	0.616858	5.1105e-09
1863936	119566	0.616858	5.1105e-09
1865096	120726	0.616858	5.1105e-09
1869671	125301	0.616858	5.1105e-09
1609838	134532	0.616858	5.1105e-09
1863794	119424	0.615385	5.1105e-09
1745030	660	0.613636	4.8241e-09
1740562	3808	0.613636	4.8241e-09
1740217	4153	0.613636	4.8241e-09
1740036	4334	0.613636	4.8241e-09
1739695	4675	0.613636	4.8241e-09
1739266	5104	0.613636	4.8241e-09
1738983	5387	0.613636	4.8241e-09
1738157	6213	0.613636	4.8241e-09
1737541	6829	0.613636	4.8241e-09
1736314	8056	0.613636	4.8241e-09
1736305	8065	0.613636	4.8241e-09
1736303	8067	0.613636	4.8241e-09
1736248	8122	0.613636	4.8241e-09
1736177	8193	0.613636	4.8241e-09
1736146	8224	0.613636	4.8241e-09
1736089	8281	0.613636	4.8241e-09
1736069	8301	0.613636	4.8241e-09
1736000	8370	0.613636	4.8241e-09
1735916	8454	0.613636	4.8241e-09
1735890	8480	0.613636	4.8241e-09
1735814	8556	0.613636	4.8241e-09
1735795	8575	0.613636	4.8241e-09
1735779	8591	0.613636	4.8241e-09
1735734	8636	0.613636	4.8241e-09
1734642	9728	0.613636	4.8241e-09
1734037	10333	0.613636	4.8241e-09
1734011	10359	0.613636	4.8241e-09
1734001	10369	0.613636	4.8241e-09
1733987	10383	0.613636	4.8241e-09
1733975	10395	0.613636	4.8241e-09
1733951	10419	0.613636	4.8241e-09
1733949	10421	0.613636	4.8241e-09
1733938	10432	0.613636	4.8241e-09
1733908	10462	0.613636	4.8241e-09
1733905	10465	0.613636	4.8241e-09
1733890	10480	0.613636	4.8241e-09
1733867	10503	0.613636	4.8241e-09
1733862	10508	0.613636	4.8241e-09
1733805	10565	0.613636	4.8241e-09
1733789	10581	0.613636	4.8241e-09
1733741	10629	0.613636	4.8241e-09
1733615	10755	0.613636	4.8241e-09
1733575	10795	0.613636	4.8241e-09
1733570	10800	0.613636	4.8241e-09
1733473	10897	0.613636	4.8241e-09
1733052	11318	0.613636	4.8241e-09
1732979	11391	0.613636	4.8241e-09
1732902	11468	0.613636	4.8241e-09
1732010	12360	0.613636	4.8241e-09
1732007	12363	0.613636	4.8241e-09
1731692	12678	0.613636	4.8241e-09
1731493	12877	0.613636	4.8241e-09
1731411	12959	0.613636	4.8241e-09
1731256	13114	0.613636	4.8241e-09
1731010	13360	0.613636	4.8241e-09
1730785	13585	0.613636	4.8241e-09
1730749	13621	0.613636	4.8241e-09
1730573	13797	0.613636	4.8241e-09
1730505	13865	0.613636	4.8241e-09
1730398	13972	0.613636	4.8241e-09
1729953	14417	0.613636	4.8241e-09
1729944	14426	0.613636	4.8241e-09
1729505	14865	0.613636	4.8241e-09
1729482	14888	0.613636	4.8241e-09
1729428	14942	0.613636	4.8241e-09
1729264	15106	0.613636	4.8241e-09
1729209	15161	0.613636	4.8241e-09
1728837	15533	0.613636	4.8241e-09
1728447	15923	0.613636	4.8241e-09
1728382	15988	0.613636	4.8241e-09
1728296	16074	0.613636	4.8241e-09
1728243	16127	0.613636	4.8241e-09
1728161	16209	0.613636	4.8241e-09
1728111	16259	0.613636	4.8241e-09
1728079	16291	0.613636	4.8241e-09
1727689	16681	0.613636	4.8241e-09
1727646	16724	0.613636	4.8241e-09
1727546	16824	0.613636	4.8241e-09
1727280	17090	0.613636	4.8241e-09
1727233	17137	0.613636	4.8241e-09
1727215	17155	0.613636	4.8241e-09
1726809	17561	0.613636	4.8241e-09
1726530	17840	0.613636	4.8241e-09
1726481	17889	0.613636	4.8241e-09
1726376	17994	0.613636	4.8241e-09
1726365	18005	0.613636	4.8241e-09
1726005	18365	0.613636	4.8241e-09
1725815	18555	0.613636	4.8241e-09
1725770	18600	0.613636	4.8241e-09
1725600	18770	0.613636	4.8241e-09
1725597	18773	0.613636	4.8241e-09
1725556	18814	0.613636	4.8241e-09
1725531	18839	0.613636	4.8241e-09
1725457	18913	0.613636	4.8241e-09
1725299	19071	0.613636	4.8241e-09
1725043	19327	0.613636	4.8241e-09
1724968	19402	0.613636	4.8241e-09
1723440	20930	0.613636	4.8241e-09
1723404	20966	0.613636	4.8241e-09
1721970	22400	0.613636	4.8241e-09
1721290	23080	0.613636	4.8241e-09
1721224	23146	0.613636	4.8241e-09
1720585	23785	0.613636	4.8241e-09
1720477	23893	0.613636	4.8241e-09
1720234	24136	0.613636	4.8241e-09
1720156	24214	0.613636	4.8241e-09
1719268	25102	0.613636	4.8241e-09
1719097	25273	0.613636	4.8241e-09
1719013	25357	0.613636	4.8241e-09
1718452	25918	0.613636	4.8241e-09
1718418	25952	0.613636	4.8241e-09
1802449	58079	0.613636	4.8241e-09
1805206	60836	0.613636	4.8241e-09
1824987	80617	0.613636	4.8241e-09
1825495	81125	0.613636	4.8241e-09
1825596	81226	0.613636	4.8241e-09
1825675	81305	0.613636	4.8241e-09
1825862	81492	0.613636	4.8241e-09
1826014	81644	0.613636	4.8241e-09
1826177	81807	0.613636	4.8241e-09
1826384	82014	0.613636	4.8241e-09
1826436	82066	0.613636	4.8241e-09
1826521	82151	0.613636	4.8241e-09
1826694	82324	0.613636	4.8241e-09
1826811	82441	0.613636	4.8241e-09
1826827	82457	0.613636	4.8241e-09
1826833	82463	0.613636	4.8241e-09
1826864	82494	0.613636	4.8241e-09
1826902	82532	0.613636	4.8241e-09
1828126	83756	0.613636	4.8241e-09
1828202	83832	0.613636	4.8241e-09
1828516	84146	0.613636	4.8241e-09
1828654	84284	0.613636	4.8241e-09
1828896	84526	0.613636	4.8241e-09
1829929	85559	0.613636	4.8241e-09
1829944	85574	0.613636	4.8241e-09
1830136	85766	0.613636	4.8241e-09
1830321	85951	0.613636	4.8241e-09
1830498	86128	0.613636	4.8241e-09
1830499	86129	0.613636	4.8241e-09
1835234	90864	0.613636	4.8241e-09
1835893	91523	0.613636	4.8241e-09
1837415	93045	0.613636	4.8241e-09
1838198	93828	0.613636	4.8241e-09
1839152	94782	0.613636	4.8241e-09
1842545	98175	0.613636	4.8241e-09
1842806	98436	0.613636	4.8241e-09
1842848	98478	0.613636	4.8241e-09
1843489	99119	0.613636	4.8241e-09
1843637	99267	0.613636	4.8241e-09
1844100	99730	0.613636	4.8241e-09
1844246	99876	0.613636	4.8241e-09
1844284	99914	0.613636	4.8241e-09
1844360	99990	0.613636	4.8241e-09
1848526	104156	0.613636	4.8241e-09
1848691	104321	0.613636	4.8241e-09
1849861	105491	0.613636	4.8241e-09
1849965	105595	0.613636	4.8241e-09
1850000	105630	0.613636	4.8241e-09
1850279	105909	0.613636	4.8241e-09
1850741	106371	0.613636	4.8241e-09
1851300	106930	0.613636	4.8241e-09
1855355	110985	0.613636	4.8241e-09
1855689	111319	0.613636	4.8241e-09
1856015	111645	0.613636	4.8241e-09
1859208	114838	0.613636	4.8241e-09
1869415	125045	0.613636	4.8241e-09
1874504	130134	0.613636	4.8241e-09
1874531	130161	0.613636	4.8241e-09
1879937	135567	0.613636	4.8241e-09
1881572	137202	0.613636	4.8241e-09
1882355	137985	0.613636	4.8241e-09
1882442	138072	0.613636	4.8241e-09
1882511	138141	0.613636	4.8241e-09
1882585	138215	0.613636	4.8241e-09
1883644	139274	0.613636	4.8241e-09
1886343	141973	0.613636	4.8241e-09
1886538	142168	0.613636	4.8241e-09
1890822	146452	0.613636	4.8241e-09
1894520	150150	0.613636	4.8241e-09
1894764	150394	0.613636	4.8241e-09
1895038	150668	0.613636	4.8241e-09
1895388	151018	0.613636	4.8241e-09
1898265	153895	0.613636	4.8241e-09
1898482	154112	0.613636	4.8241e-09
1898629	154259	0.613636	4.8241e-09
1900013	155643	0.613636	4.8241e-09
1904902	160532	0.613636	4.8241e-09
1905136	160766	0.613636	4.8241e-09
1905371	161001	0.613636	4.8241e-09
1905664	161294	0.613636	4.8241e-09
1905885	161515	0.613636	4.8241e-09
1906084	161714	0.613636	4.8241e-09
1906125	161755	0.613636	4.8241e-09
1907017	162647	0.613636	4.8241e-09
1909643	165273	0.613636	4.8241e-09
1910442	166072	0.613636	4.8241e-09
1911019	166649	0.613636	4.8241e-09
1912067	167697	0.613636	4.8241e-09
1912080	167710	0.613636	4.8241e-09
1912720	168350	0.613636	4.8241e-09
1912843	168473	0.613636	4.8241e-09
1912859	168489	0.613636	4.8241e-09
1912960	168590	0.613636	4.8241e-09
1914318	169948	0.613636	4.8241e-09
1914342	169972	0.613636	4.8241e-09
1914395	170025	0.613636	4.8241e-09
1914734	170364	0.613636	4.8241e-09
1914736	170366	0.613636	4.8241e-09
1915517	171147	0.613636	4.8241e-09
1916031	171661	0.613636	4.8241e-09
1916110	171740	0.613636	4.8241e-09
1916111	171741	0.613636	4.8241e-09
1916144	171774	0.613636	4.8241e-09
1916288	171918	0.613636	4.8241e-09
1916330	171960	0.613636	4.8241e-09
1916363	171993	0.613636	4.8241e-09
1916376	172006	0.613636	4.8241e-09
1916502	172132	0.613636	4.8241e-09
1916522	172152	0.613636	4.8241e-09
1917310	172940	0.613636	4.8241e-09
1917415	173045	0.613636	4.8241e-09
1917444	173074	0.613636	4.8241e-09
1917694	173324	0.613636	4.8241e-09
1917827	173457	0.613636	4.8241e-09
1918069	173699	0.613636	4.8241e-09
1918585	174215	0.613636	4.8241e-09
1918842	174472	0.613636	4.8241e-09
1918886	174516	0.613636	4.8241e-09
1919150	174780	0.613636	4.8241e-09
1919273	174903	0.613636	4.8241e-09
1920960	176590	0.613636	4.8241e-09
1920997	176627	0.613636	4.8241e-09
1921120	176750	0.613636	4.8241e-09
1921339	176969	0.613636	4.8241e-09
1921374	177004	0.613636	4.8241e-09
1922177	177807	0.613636	4.8241e-09
1923860	179490	0.613636	4.8241e-09
1930075	185705	0.613636	4.8241e-09
1930108	185738	0.613636	4.8241e-09
1935084	190714	0.613636	4.8241e-09
1935087	190717	0.613636	4.8241e-09
1935121	190751	0.613636	4.8241e-09
1935384	191014	0.613636	4.8241e-09
1936163	191793	0.613636	4.8241e-09
1937799	193429	0.613636	4.8241e-09
1938019	193649	0.613636	4.8241e-09
1941693	197323	0.613636	4.8241e-09
1942267	197897	0.613636	4.8241e-09
1943109	198739	0.613636	4.8241e-09
1944554	200184	0.613636	4.8241e-09
1948865	204495	0.613636	4.8241e-09
1948989	204619	0.613636	4.8241e-09
1949394	205024	0.613636	4.8241e-09
1949400	205030	0.613636	4.8241e-09
1949936	205566	0.613636	4.8241e-09
1950330	205960	0.613636	4.8241e-09
1950336	205966	0.613636	4.8241e-09
1950368	205998	0.613636	4.8241e-09
1950386	206016	0.613636	4.8241e-09
1950456	206086	0.613636	4.8241e-09
1950460	206090	0.613636	4.8241e-09
1950470	206100	0.613636	4.8241e-09
1950482	206112	0.613636	4.8241e-09
1950677	206307	0.613636	4.8241e-09
1950827	206457	0.613636	4.8241e-09
1950890	206520	0.613636	4.8241e-09
1950904	206534	0.613636	4.8241e-09
1950926	206556	0.613636	4.8241e-09
1950954	206584	0.613636	4.8241e-09
1950963	206593	0.613636	4.8241e-09
1951010	206640	0.613636	4.8241e-09
1951025	206655	0.613636	4.8241e-09
1951080	206710	0.613636	4.8241e-09
1951113	206743	0.613636	4.8241e-09
1951174	206804	0.613636	4.8241e-09
1951192	206822	0.613636	4.8241e-09
1951213	206843	0.613636	4.8241e-09
1951229	206859	0.613636	4.8241e-09
1951322	206952	0.613636	4.8241e-09
1951342	206972	0.613636	4.8241e-09
1951357	206987	0.613636	4.8241e-09
1951373	207003	0.613636	4.8241e-09
1951379	207009	0.613636	4.8241e-09
1951410	207040	0.613636	4.8241e-09
1951412	207042	0.613636	4.8241e-09
1951425	207055	0.613636	4.8241e-09
1951449	207079	0.613636	4.8241e-09
1951462	207092	0.613636	4.8241e-09
1951543	207173	0.613636	4.8241e-09
1951544	207174	0.613636	4.8241e-09
1951561	207191	0.613636	4.8241e-09
1951576	207206	0.613636	4.8241e-09
1951639	207269	0.613636	4.8241e-09
1951664	207294	0.613636	4.8241e-09
1951711	207341	0.613636	4.8241e-09
1951750	207380	0.613636	4.8241e-09
1951784	207414	0.613636	4.8241e-09
1951944	207574	0.613636	4.8241e-09
1951949	207579	0.613636	4.8241e-09
1951962	207592	0.613636	4.8241e-09
1951998	207628	0.613636	4.8241e-09
1952007	207637	0.613636	4.8241e-09
1952010	207640	0.613636	4.8241e-09
1952013	207643	0.613636	4.8241e-09
1952016	207646	0.613636	4.8241e-09
1952027	207657	0.613636	4.8241e-09
1952034	207664	0.613636	4.8241e-09
1952075	207705	0.613636	4.8241e-09
1952116	207746	0.613636	4.8241e-09
1952178	207808	0.613636	4.8241e-09
1952335	207965	0.613636	4.8241e-09
1952436	208066	0.613636	4.8241e-09
1952540	208170	0.613636	4.8241e-09
1952544	208174	0.613636	4.8241e-09
1952696	208326	0.613636	4.8241e-09
1952784	208414	0.613636	4.8241e-09
1952794	208424	0.613636	4.8241e-09
1952809	208439	0.613636	4.8241e-09
1952814	208444	0.613636	4.8241e-09
1952839	208469	0.613636	4.8241e-09
1952878	208508	0.613636	4.8241e-09
1953043	208673	0.613636	4.8241e-09
1953046	208676	0.613636	4.8241e-09
1954087	209717	0.613636	4.8241e-09
1954330	209960	0.613636	4.8241e-09
1954348	209978	0.613636	4.8241e-09
1954401	210031	0.613636	4.8241e-09
1954543	210173	0.613636	4.8241e-09
1954948	210578	0.613636	4.8241e-09
1955475	211105	0.613636	4.8241e-09
1955751	211381	0.613636	4.8241e-09
1955785	211415	0.613636	4.8241e-09
1955792	211422	0.613636	4.8241e-09
1955863	211493	0.613636	4.8241e-09
1955876	211506	0.613636	4.8241e-09
1955882	211512	0.613636	4.8241e-09
1955895	211525	0.613636	4.8241e-09
1955928	211558	0.613636	4.8241e-09
1955944	211574	0.613636	4.8241e-09
1955983	211613	0.613636	4.8241e-09
1956015	211645	0.613636	4.8241e-09
1956019	211649	0.613636	4.8241e-09
1956063	211693	0.613636	4.8241e-09
1956098	211728	0.613636	4.8241e-09
1956132	211762	0.613636	4.8241e-09
1956148	211778	0.613636	4.8241e-09
1956149	211779	0.613636	4.8241e-09
1956151	211781	0.613636	4.8241e-09
1956171	211801	0.613636	4.8241e-09
1956178	211808	0.613636	4.8241e-09
1956180	211810	0.613636	4.8241e-09
1956204	211834	0.613636	4.8241e-09
1965932	221562	0.613636	4.8241e-09
1965954	221584	0.613636	4.8241e-09
1966016	221646	0.613636	4.8241e-09
1966246	221876	0.613636	4.8241e-09
1966347	221977	0.613636	4.8241e-09
1992861	248491	0.613636	4.8241e-09
1992966	248596	0.613636	4.8241e-09
1992983	248613	0.613636	4.8241e-09
1994665	250295	0.613636	4.8241e-09
1996951	252581	0.613636	4.8241e-09
1997327	252957	0.613636	4.8241e-09
1997625	253255	0.613636	4.8241e-09
1998907	254537	0.613636	4.8241e-09
1999117	254747	0.613636	4.8241e-09
1999426	255056	0.613636	4.8241e-09
1999437	255067	0.613636	4.8241e-09
1999687	255317	0.613636	4.8241e-09
1999854	255484	0.613636	4.8241e-09
2000023	255653	0.613636	4.8241e-09
2000036	255666	0.613636	4.8241e-09
2000384	256014	0.613636	4.8241e-09
2000755	256385	0.613636	4.8241e-09
2000768	256398	0.613636	4.8241e-09
2001341	256971	0.613636	4.8241e-09
2001660	257290	0.613636	4.8241e-09
2001674	257304	0.613636	4.8241e-09
2001736	257366	0.613636	4.8241e-09
2001764	257394	0.613636	4.8241e-09
2002374	258004	0.613636	4.8241e-09
2003207	258837	0.613636	4.8241e-09
2003260	258890	0.613636	4.8241e-09
2006909	262539	0.613636	4.8241e-09
2006978	262608	0.613636	4.8241e-09
2007549	263179	0.613636	4.8241e-09
2007979	263609	0.613636	4.8241e-09
2007985	263615	0.613636	4.8241e-09
2007987	263617	0.613636	4.8241e-09
2008599	264229	0.613636	4.8241e-09
2008600	264230	0.613636	4.8241e-09
2012606	268236	0.613636	4.8241e-09
2014855	270485	0.613636	4.8241e-09
2015373	271003	0.613636	4.8241e-09
1724257	20113	0.609375	7.4554e-09
1915166	170796	0.609375	7.4554e-09
1915172	170802	0.609375	7.4554e-09
1950693	206323	0.609375	7.4554e-09
1950694	206324	0.609375	7.4554e-09
2003265	258895	0.609375	7.4554e-09
2003268	258898	0.609375	7.4554e-09
2003271	258901	0.609375	7.4554e-09
2009384	265014	0.609375	7.4554e-09
1729063	15307	0.604743	1.0251e-08
1718482	25888	0.604743	1.0251e-08
1718473	25897	0.604743	1.0251e-08
1776032	31662	0.604743	1.0251e-08
1825566	81196	0.604743	1.0251e-08
1849355	104985	0.604743	1.0251e-08
1849363	104993	0.604743	1.0251e-08
1886572	142202	0.604743	1.0251e-08
1894744	150374	0.604743	1.0251e-08
1898397	154027	0.604743	1.0251e-08
1900233	155863	0.604743	1.0251e-08
1901330	156960	0.604743	1.0251e-08
1904844	160474	0.604743	1.0251e-08
1905999	161629	0.604743	1.0251e-08
1949103	204733	0.604743	1.0251e-08
1950630	206260	0.604743	1.0251e-08
1950636	206266	0.604743	1.0251e-08
1950983	206613	0.604743	1.0251e-08
1951484	207114	0.604743	1.0251e-08
1951822	207452	0.604743	1.0251e-08
1951829	207459	0.604743	1.0251e-08
1952407	208037	0.604743	1.0251e-08
1952413	208043	0.604743	1.0251e-08
1952904	208534	0.604743	1.0251e-08
1952916	208546	0.604743	1.0251e-08
1953903	209533	0.604743	1.0251e-08
1954469	210099	0.604743	1.0251e-08
1954472	210102	0.604743	1.0251e-08
1971486	227116	0.604743	1.0251e-08
1991042	246672	0.604743	1.0251e-08
2002104	257734	0.604743	1.0251e-08
2002450	258080	0.604743	1.0251e-08
2007051	262681	0.604743	1.0251e-08
1797680	53310	0.58551	2.4766e-08
1800538	56168	0.58551	2.4766e-08
1800406	56036	0.575253	6.6121e-08
1715028	29342	0.573477	1.159e-08
1714987	29383	0.573477	1.159e-08
1686568	57802	0.573477	1.159e-08
1667429	76941	0.573477	1.159e-08
1667382	76988	0.573477	1.159e-08
1667343	77027	0.573477	1.159e-08
1667325	77045	0.573477	1.159e-08
1667231	77139	0.573477	1.159e-08
1667082	77288	0.573477	1.159e-08
1667064	77306	0.573477	1.159e-08
1667047	77323	0.573477	1.159e-08
1667022	77348	0.573477	1.159e-08
1667179	77191	0.565757	2.3032e-08
1667173	77197	0.565757	2.3032e-08
1667164	77206	0.565757	2.3032e-08
1971066	226696	0.5625	2.3431e-08
1971105	226735	0.5625	2.3431e-08
1975962	231592	0.5625	2.3431e-08
1981313	236943	0.5625	2.3431e-08
1982051	237681	0.5625	2.3431e-08
1982063	237693	0.5625	2.3431e-08
1982124	237754	0.5625	2.3431e-08
1985846	241476	0.5625	2.3431e-08
1986923	242553	0.5625	2.3431e-08
1988400	244030	0.5625	2.3431e-08
1988818	244448	0.5625	2.3431e-08
1989085	244715	0.5625	2.3431e-08
1989110	244740	0.5625	2.3431e-08
1989115	244745	0.5625	2.3431e-08
1989132	244762	0.5625	2.3431e-08
1989169	244799	0.5625	2.3431e-08
1989237	244867	0.5625	2.3431e-08
1989302	244932	0.5625	2.3431e-08
1989335	244965	0.5625	2.3431e-08
1989380	245010	0.5625	2.3431e-08
2018262	273892	0.5625	2.3431e-08
1975960	231590	0.558081	3.5147e-08
1971146	226776	0.55243	4.9791e-08
1988279	243909	0.55243	4.9791e-08
1715211	29159	0.541758	1.2168e-07
1714629	29741	0.541758	1.2168e-07
1714502	29868	0.541758	1.2168e-07
1714352	30018	0.541758	1.2168e-07
1827599	83229	0.541758	1.2168e-07
1831194	86824	0.541758	1.2168e-07
1832225	87855	0.541758	1.2168e-07
1655732	88638	0.527231	1.7754e-07
1615206	129164	0.527231	1.7754e-07
1607382	136988	0.527231	1.7754e-07
1607375	136995	0.527231	1.7754e-07
1602792	141578	0.527231	1.7754e-07
1602790	141580	0.527231	1.7754e-07
1800687	56317	0.524845	1.7152e-07
1800705	56335	0.524845	1.7152e-07
1800752	56382	0.524845	1.7152e-07
1976522	232152	0.502668	3.2166e-07
1652333	92037	0.485248	5.8667e-07
1647564	96806	0.485248	5.8667e-07
1646627	97743	0.485248	5.8667e-07
1638210	106160	0.485248	5.8667e-07
1622465	121905	0.485248	5.8667e-07
1622361	122009	0.485248	5.8667e-07
1622154	122216	0.485248	5.8667e-07
1620827	123543	0.485248	5.8667e-07
1619346	125024	0.485248	5.8667e-07
1617471	126899	0.485248	5.8667e-07
1617415	126955	0.485248	5.8667e-07
1617253	127117	0.485248	5.8667e-07
1616922	127448	0.485248	5.8667e-07
1616796	127574	0.485248	5.8667e-07
1616670	127700	0.485248	5.8667e-07
1616644	127726	0.485248	5.8667e-07
1616629	127741	0.485248	5.8667e-07
1616626	127744	0.485248	5.8667e-07
1616618	127752	0.485248	5.8667e-07
1616552	127818	0.485248	5.8667e-07
1616540	127830	0.485248	5.8667e-07
1616495	127875	0.485248	5.8667e-07
1616490	127880	0.485248	5.8667e-07
1616464	127906	0.485248	5.8667e-07
1616457	127913	0.485248	5.8667e-07
1613934	130436	0.485248	5.8667e-07
1613374	130996	0.485248	5.8667e-07
1613245	131125	0.485248	5.8667e-07
1613219	131151	0.485248	5.8667e-07
1613015	131355	0.485248	5.8667e-07
1612568	131802	0.485248	5.8667e-07
1612516	131854	0.485248	5.8667e-07
1612450	131920	0.485248	5.8667e-07
1612397	131973	0.485248	5.8667e-07
1612299	132071	0.485248	5.8667e-07
1612031	132339	0.485248	5.8667e-07
1610797	133573	0.485248	5.8667e-07
1609116	135254	0.485248	5.8667e-07
1608830	135540	0.485248	5.8667e-07
1608811	135559	0.485248	5.8667e-07
1608503	135867	0.485248	5.8667e-07
1608229	136141	0.485248	5.8667e-07
1608127	136243	0.485248	5.8667e-07
1608069	136301	0.485248	5.8667e-07
1607832	136538	0.485248	5.8667e-07
1607698	136672	0.485248	5.8667e-07
1607664	136706	0.485248	5.8667e-07
1607619	136751	0.485248	5.8667e-07
1607577	136793	0.485248	5.8667e-07
1607498	136872	0.485248	5.8667e-07
1607226	137144	0.485248	5.8667e-07
1607147	137223	0.485248	5.8667e-07
1607123	137247	0.485248	5.8667e-07
1606760	137610	0.485248	5.8667e-07
1606735	137635	0.485248	5.8667e-07
1606608	137762	0.485248	5.8667e-07
1606454	137916	0.485248	5.8667e-07
1606416	137954	0.485248	5.8667e-07
1606241	138129	0.485248	5.8667e-07
1606147	138223	0.485248	5.8667e-07
1605465	138905	0.485248	5.8667e-07
1605248	139122	0.485248	5.8667e-07
1605146	139224	0.485248	5.8667e-07
1605102	139268	0.485248	5.8667e-07
1605080	139290	0.485248	5.8667e-07
1605033	139337	0.485248	5.8667e-07
1604843	139527	0.485248	5.8667e-07
1604830	139540	0.485248	5.8667e-07
1604799	139571	0.485248	5.8667e-07
1604020	140350	0.485248	5.8667e-07
1603391	140979	0.485248	5.8667e-07
1602835	141535	0.485248	5.8667e-07
1602709	141661	0.485248	5.8667e-07
1602637	141733	0.485248	5.8667e-07
1602624	141746	0.485248	5.8667e-07
1602416	141954	0.485248	5.8667e-07
1602331	142039	0.485248	5.8667e-07
1602319	142051	0.485248	5.8667e-07
1602305	142065	0.485248	5.8667e-07
1602285	142085	0.485248	5.8667e-07
1602269	142101	0.485248	5.8667e-07
1602224	142146	0.485248	5.8667e-07
1602142	142228	0.485248	5.8667e-07
1602137	142233	0.485248	5.8667e-07
1602131	142239	0.485248	5.8667e-07
1602124	142246	0.485248	5.8667e-07
1602112	142258	0.485248	5.8667e-07
1601982	142388	0.485248	5.8667e-07
1601973	142397	0.485248	5.8667e-07
1601516	142854	0.485248	5.8667e-07
1601041	143329	0.485248	5.8667e-07
1599931	144439	0.485248	5.8667e-07
1599174	145196	0.485248	5.8667e-07
1736041	8329	0.484849	1.7281e-07
1735732	8638	0.484849	1.7281e-07
1733417	10953	0.484849	1.7281e-07
1732730	11640	0.484849	1.7281e-07
1730955	13415	0.484849	1.7281e-07
1729555	14815	0.484849	1.7281e-07
1725091	19279	0.484849	1.7281e-07
1724237	20133	0.484849	1.7281e-07
1719208	25162	0.484849	1.7281e-07
1718889	25481	0.484849	1.7281e-07
1804445	60075	0.477509	6.357e-07
1805234	60864	0.477509	6.357e-07
1805327	60957	0.477509	6.357e-07
1805893	61523	0.477509	6.357e-07
1806079	61709	0.477509	6.357e-07
1806405	62035	0.477509	6.357e-07
1806441	62071	0.477509	6.357e-07
1806444	62074	0.477509	6.357e-07
1806463	62093	0.477509	6.357e-07
1806498	62128	0.477509	6.357e-07
1806500	62130	0.477509	6.357e-07
1806533	62163	0.477509	6.357e-07
1806547	62177	0.477509	6.357e-07
1806577	62207	0.477509	6.357e-07
1806583	62213	0.477509	6.357e-07
1807541	63171	0.477509	6.357e-07
1807588	63218	0.477509	6.357e-07
1807941	63571	0.477509	6.357e-07
1808101	63731	0.477509	6.357e-07
1808437	64067	0.477509	6.357e-07
1808715	64345	0.477509	6.357e-07
1808718	64348	0.477509	6.357e-07
1809030	64660	0.477509	6.357e-07
1809374	65004	0.477509	6.357e-07
1809775	65405	0.477509	6.357e-07
1809810	65440	0.477509	6.357e-07
1809824	65454	0.477509	6.357e-07
1810301	65931	0.477509	6.357e-07
1811199	66829	0.477509	6.357e-07
1811632	67262	0.477509	6.357e-07
1812369	67999	0.477509	6.357e-07
1812829	68459	0.477509	6.357e-07
1813035	68665	0.477509	6.357e-07
1813188	68818	0.477509	6.357e-07
1813198	68828	0.477509	6.357e-07
1813205	68835	0.477509	6.357e-07
1644365	100005	0.477234	7.5927e-07
1618458	125912	0.477234	7.5927e-07
1618441	125929	0.477234	7.5927e-07
1618335	126035	0.477234	7.5927e-07
1618332	126038	0.477234	7.5927e-07
1617516	126854	0.477234	7.5927e-07
1617093	127277	0.477234	7.5927e-07
1616529	127841	0.477234	7.5927e-07
1616521	127849	0.477234	7.5927e-07
1615952	128418	0.477234	7.5927e-07
1613142	131228	0.477234	7.5927e-07
1613141	131229	0.477234	7.5927e-07
1604587	139783	0.477234	7.5927e-07
1607922	136448	0.476565	7.7345e-07
1691661	52709	0.475525	3.5244e-07
1691658	52712	0.475525	3.5244e-07
1667773	76597	0.475525	3.5244e-07
1802327	57957	0.471154	1.2917e-06
2001801	257431	0.469479	9.3736e-07
2017141	272771	0.46875	4.1005e-07
2017982	273612	0.46875	4.1005e-07
1806237	61867	0.46633	1.2685e-06
1811524	67154	0.46633	1.2685e-06
1812324	67954	0.46633	1.2685e-06
1812529	68159	0.46633	1.2685e-06
1585314	159056	0.466069	1.1739e-06
2005971	261601	0.465378	2.3334e-06
1746851	2481	0.444444	5.9457e-07
1727284	17086	0.444444	5.9457e-07
1716564	27806	0.444444	5.9457e-07
1697793	46577	0.444444	5.9457e-07
1697774	46596	0.444444	5.9457e-07
1697076	47294	0.444444	5.9457e-07
1695259	49111	0.444444	5.9457e-07
1695241	49129	0.444444	5.9457e-07
1695234	49136	0.444444	5.9457e-07
1695228	49142	0.444444	5.9457e-07
1695171	49199	0.444444	5.9457e-07
1695139	49231	0.444444	5.9457e-07
1695055	49315	0.444444	5.9457e-07
1695033	49337	0.444444	5.9457e-07
1694691	49679	0.444444	5.9457e-07
1694655	49715	0.444444	5.9457e-07
1693969	50401	0.444444	5.9457e-07
1693935	50435	0.444444	5.9457e-07
1693542	50828	0.444444	5.9457e-07
1693351	51019	0.444444	5.9457e-07
1692871	51499	0.444444	5.9457e-07
1692862	51508	0.444444	5.9457e-07
1692308	52062	0.444444	5.9457e-07
1692174	52196	0.444444	5.9457e-07
1692065	52305	0.444444	5.9457e-07
1691715	52655	0.444444	5.9457e-07
1690792	53578	0.444444	5.9457e-07
1690787	53583	0.444444	5.9457e-07
1689981	54389	0.444444	5.9457e-07
1689930	54440	0.444444	5.9457e-07
1682386	61984	0.444444	5.9457e-07
1680741	63629	0.444444	5.9457e-07
1680286	64084	0.444444	5.9457e-07
1680062	64308	0.444444	5.9457e-07
1680032	64338	0.444444	5.9457e-07
1680008	64362	0.444444	5.9457e-07
1676318	68052	0.444444	5.9457e-07
1675233	69137	0.444444	5.9457e-07
1647902	96468	0.438959	2.4372e-06
1645776	98594	0.438959	2.4372e-06
1619669	124701	0.438959	2.4372e-06
1611673	132697	0.438959	2.4372e-06
1609506	134864	0.438959	2.4372e-06
1601907	142463	0.438959	2.4372e-06
1599312	145058	0.438959	2.4372e-06
1697946	46424	0.438833	1.5391e-06
1693115	51255	0.438833	1.5391e-06
1690115	54255	0.438833	1.5391e-06
1650336	94034	0.434389	1.2282e-06
1650330	94040	0.434389	1.2282e-06
1647975	96395	0.434389	1.2282e-06
1647448	96922	0.430903	2.9081e-06
1648514	95856	0.429498	2.9889e-06
1598737	145633	0.426119	3.5469e-06
1597202	147168	0.426119	3.5469e-06
1597173	147197	0.426119	3.5469e-06
1597166	147204	0.426119	3.5469e-06
1597070	147300	0.426119	3.5469e-06
1596727	147643	0.426119	3.5469e-06
1596639	147731	0.426119	3.5469e-06
1596637	147733	0.426119	3.5469e-06
1595951	148419	0.426119	3.5469e-06
1595666	148704	0.426119	3.5469e-06
1594643	149727	0.426119	3.5469e-06
1594088	150282	0.426119	3.5469e-06
1593112	151258	0.426119	3.5469e-06
1591037	153333	0.426119	3.5469e-06
1586704	157666	0.426119	3.5469e-06
1586311	158059	0.426119	3.5469e-06
1586198	158172	0.426119	3.5469e-06
1585469	158901	0.426119	3.5469e-06
1584886	159484	0.426119	3.5469e-06
1584502	159868	0.426119	3.5469e-06
1584051	160319	0.426119	3.5469e-06
1583906	160464	0.426119	3.5469e-06
1583424	160946	0.426119	3.5469e-06
1582960	161410	0.426119	3.5469e-06
1581975	162395	0.426119	3.5469e-06
1581875	162495	0.426119	3.5469e-06
1581712	162658	0.426119	3.5469e-06
1581336	163034	0.426119	3.5469e-06
1581294	163076	0.426119	3.5469e-06
1581286	163084	0.426119	3.5469e-06
1579602	164768	0.426119	3.5469e-06
1579303	165067	0.426119	3.5469e-06
1578676	165694	0.426119	3.5469e-06
1578357	166013	0.426119	3.5469e-06
1578189	166181	0.426119	3.5469e-06
1577973	166397	0.426119	3.5469e-06
1577746	166624	0.426119	3.5469e-06
1577292	167078	0.426119	3.5469e-06
1576406	167964	0.426119	3.5469e-06
1576405	167965	0.426119	3.5469e-06
1800959	56589	0.419841	3.7613e-06
1800984	56614	0.419841	3.7613e-06
1800995	56625	0.419841	3.7613e-06
1800996	56626	0.419841	3.7613e-06
1801031	56661	0.419841	3.7613e-06
1801081	56711	0.419841	3.7613e-06
1801223	56853	0.419841	3.7613e-06
1801266	56896	0.419841	3.7613e-06
1801530	57160	0.419841	3.7613e-06
1801570	57200	0.419841	3.7613e-06
2006486	262116	0.418803	4.2849e-06
2009871	265501	0.418803	4.2849e-06
2009873	265503	0.418803	4.2849e-06
2009885	265515	0.418803	4.2849e-06
2009931	265561	0.418803	4.2849e-06
2009938	265568	0.418803	4.2849e-06
2009955	265585	0.418803	4.2849e-06
2010029	265659	0.418803	4.2849e-06
2010278	265908	0.418803	4.2849e-06
2015885	271515	0.418803	4.2849e-06
1596531	147839	0.417038	4.7462e-06
1596487	147883	0.417038	4.7462e-06
1594211	150159	0.417038	4.7462e-06
1590041	154329	0.417038	4.7462e-06
1587699	156671	0.417038	4.7462e-06
1585058	159312	0.417038	4.7462e-06
1578138	166232	0.417038	4.7462e-06
1578137	166233	0.417038	4.7462e-06
1577823	166547	0.417038	4.7462e-06
1566746	177624	0.417038	4.7462e-06
1566353	178017	0.417038	4.7462e-06
1551854	192516	0.417038	4.7462e-06
1545879	198491	0.417038	4.7462e-06
2009469	265099	0.417038	4.7462e-06
1801066	56696	0.412656	8.1866e-06
2006542	262172	0.410256	1.1549e-05
1800871	56501	0.408213	7.6231e-06
1800881	56511	0.408213	7.6231e-06
1800898	56528	0.408213	7.6231e-06
1800899	56529	0.408213	7.6231e-06
1800916	56546	0.408213	7.6231e-06
1800929	56559	0.408213	7.6231e-06
1744325	45	0.406349	1.9198e-06
1744518	148	0.406349	1.9198e-06
1744637	267	0.406349	1.9198e-06
1744860	490	0.406349	1.9198e-06
1743275	1095	0.406349	1.9198e-06
1743267	1103	0.406349	1.9198e-06
1743202	1168	0.406349	1.9198e-06
1745644	1274	0.406349	1.9198e-06
1745664	1294	0.406349	1.9198e-06
1745716	1346	0.406349	1.9198e-06
1743020	1350	0.406349	1.9198e-06
1743007	1363	0.406349	1.9198e-06
1745837	1467	0.406349	1.9198e-06
1746896	2526	0.406349	1.9198e-06
1746947	2577	0.406349	1.9198e-06
1747228	2858	0.406349	1.9198e-06
1741353	3017	0.406349	1.9198e-06
1741141	3229	0.406349	1.9198e-06
1741120	3250	0.406349	1.9198e-06
1741036	3334	0.406349	1.9198e-06
1740984	3386	0.406349	1.9198e-06
1740930	3440	0.406349	1.9198e-06
1740799	3571	0.406349	1.9198e-06
1740703	3667	0.406349	1.9198e-06
1740680	3690	0.406349	1.9198e-06
1740126	4244	0.406349	1.9198e-06
1749254	4884	0.406349	1.9198e-06
1749276	4906	0.406349	1.9198e-06
1749916	5546	0.406349	1.9198e-06
1750171	5801	0.406349	1.9198e-06
1738044	6326	0.406349	1.9198e-06
1737675	6695	0.406349	1.9198e-06
1737265	7105	0.406349	1.9198e-06
1737157	7213	0.406349	1.9198e-06
1752562	8192	0.406349	1.9198e-06
1755134	10764	0.406349	1.9198e-06
1766516	22146	0.406349	1.9198e-06
1650359	94011	0.406349	1.9198e-06
1650269	94101	0.406349	1.9198e-06
1647557	96813	0.406349	1.9198e-06
1646837	97533	0.406349	1.9198e-06
1644285	100085	0.406349	1.9198e-06
1643641	100729	0.406349	1.9198e-06
1643479	100891	0.406349	1.9198e-06
1643465	100905	0.406349	1.9198e-06
1643301	101069	0.406349	1.9198e-06
1643250	101120	0.406349	1.9198e-06
1638831	105539	0.406349	1.9198e-06
1638155	106215	0.406349	1.9198e-06
1630096	114274	0.406349	1.9198e-06
1548207	196163	0.406349	1.9198e-06
1544916	199454	0.406349	1.9198e-06
1747152	2782	0.400871	2.6978e-06
1747156	2786	0.400871	2.6978e-06
1736967	7403	0.400871	2.6978e-06
1754439	10069	0.400871	2.6978e-06
1647503	96867	0.400871	2.6978e-06
1644200	100170	0.400871	2.6978e-06
1641521	102849	0.400871	2.6978e-06
1630315	114055	0.400871	2.6978e-06
2019963	275593	0.384868	5.2411e-06
1593668	150702	0.381492	1.351e-05
1593505	150865	0.381492	1.351e-05
1583779	160591	0.381492	1.351e-05
1582704	161666	0.381492	1.351e-05
1582695	161675	0.381492	1.351e-05
1580490	163880	0.381492	1.351e-05
1580467	163903	0.381492	1.351e-05
1580029	164341	0.381492	1.351e-05
1579013	165357	0.381492	1.351e-05
1577507	166863	0.381492	1.351e-05
1577453	166917	0.381492	1.351e-05
1577395	166975	0.381492	1.351e-05
1576983	167387	0.381492	1.351e-05
1576982	167388	0.381492	1.351e-05
1575781	168589	0.381492	1.351e-05
1575524	168846	0.381492	1.351e-05
1575439	168931	0.381492	1.351e-05
1575075	169295	0.381492	1.351e-05
1575005	169365	0.381492	1.351e-05
1574157	170213	0.381492	1.351e-05
1574078	170292	0.381492	1.351e-05
1571451	172919	0.381492	1.351e-05
1570290	174080	0.381492	1.351e-05
1568873	175497	0.381492	1.351e-05
1567958	176412	0.381492	1.351e-05
1567670	176700	0.381492	1.351e-05
1566402	177968	0.381492	1.351e-05
1566388	177982	0.381492	1.351e-05
1565905	178465	0.381492	1.351e-05
1565699	178671	0.381492	1.351e-05
1565692	178678	0.381492	1.351e-05
1565144	179226	0.381492	1.351e-05
1556217	188153	0.381492	1.351e-05
1556010	188360	0.381492	1.351e-05
1552339	192031	0.381492	1.351e-05
1547788	196582	0.381492	1.351e-05
1547389	196981	0.381492	1.351e-05
1547336	197034	0.381492	1.351e-05
1545103	199267	0.381492	1.351e-05
1544757	199613	0.381492	1.351e-05
1544684	199686	0.381492	1.351e-05
1552441	191929	0.372473	1.6754e-05
1551269	193101	0.372473	1.6754e-05
1547121	197249	0.372473	1.6754e-05
1781370	37000	0.372308	1.697e-05
1781376	37006	0.372308	1.697e-05
2005312	260942	0.372308	1.697e-05
2005723	261353	0.372308	1.697e-05
2005766	261396	0.372308	1.697e-05
2005911	261541	0.372308	1.697e-05
2005946	261576	0.372308	1.697e-05
2009431	265061	0.372308	1.697e-05
2009447	265077	0.372308	1.697e-05
2009449	265079	0.372308	1.697e-05
2009512	265142	0.372308	1.697e-05
2009528	265158	0.372308	1.697e-05
2009532	265162	0.372308	1.697e-05
2009533	265163	0.372308	1.697e-05
2009546	265176	0.372308	1.697e-05
2009547	265177	0.372308	1.697e-05
2010166	265796	0.372308	1.697e-05
2011915	267545	0.372308	1.697e-05
2013090	268720	0.372308	1.697e-05
2013542	269172	0.372308	1.697e-05
2015722	271352	0.372308	1.697e-05
1547821	196549	0.371722	1.702e-05
1716467	27903	0.37037	5.8618e-06
1650515	93855	0.37037	5.8618e-06
1650380	93990	0.37037	5.8618e-06
1650267	94103	0.37037	5.8618e-06
1650248	94122	0.37037	5.8618e-06
1650247	94123	0.37037	5.8618e-06
1650235	94135	0.37037	5.8618e-06
1647852	96518	0.37037	5.8618e-06
1647082	97288	0.37037	5.8618e-06
1643877	100493	0.37037	5.8618e-06
1643218	101152	0.37037	5.8618e-06
1643178	101192	0.37037	5.8618e-06
1640337	104033	0.37037	5.8618e-06
1733444	10926	0.367903	1.7572e-05
1724313	20057	0.367903	1.7572e-05
2003940	259570	0.367903	1.7572e-05
2003966	259596	0.367903	1.7572e-05
2005159	260789	0.367903	1.7572e-05
1647199	97171	0.365079	7.9411e-06
2005521	261151	0.363084	2.2608e-05
2005538	261168	0.363084	2.2608e-05
2009396	265026	0.363084	2.2608e-05
2009415	265045	0.363084	2.2608e-05
1999899	255529	0.362319	4.3804e-05
1649981	94389	0.358974	1.2389e-05
1649972	94398	0.358974	1.2389e-05
1647888	96482	0.358974	1.2389e-05
1571300	173070	0.340147	4.6362e-05
1566672	177698	0.340147	4.6362e-05
1566663	177707	0.340147	4.6362e-05
1563991	180379	0.340147	4.6362e-05
1548578	195792	0.340147	4.6362e-05
2007654	263284	0.320997	6.8726e-05
2009996	265626	0.320997	6.8726e-05
2009485	265115	0.312523	0.00015727
2018459	274089	0.309375	5.2411e-05
2019665	275295	0.309375	5.2411e-05
2019707	275337	0.309375	5.2411e-05
1724868	19502	0.309346	0.00014569
